# Supplementary material for: Crystal structure of di­chlorido­[2-(1H-imidazol-2-yl-κN 3)imidazolato-κN]bis­(tri-n-butyl­phosphane-κP)rhodium(III)
Source: Acta Crystallogr Sect E Struct Rep Online. 2014 Oct 24;70(Pt 11):362–4. doi: 10.1107/S1600536814022454 (PMC4257268; doi:10.1107/S1600536814022454)
Supplement: Supplementary file 1 [file e-70-00362-sup1.cif]

##############################################################################
#                                                                            #
# This CIF contains the data in a paper accepted for publication in          #
# Acta Crystallographica Section E. It conforms to the requirements of       #
# Notes for Authors for Acta Crystallographica Section E, and has been       #
# peer reviewed under the auspices of the IUCr Commission on Journals.       #
#                                                                            #
# Full details of the Crystallographic Information File format               #
# are given in the paper "The Crystallographic Information File (CIF):       #
# a New Standard Archive File for Crystallography" by S. R. Hall, F. H.      #
# Allen and I. D. Brown [Acta Cryst. (1991), A47, 655-685].                  #
#                                                                            #
# The current version of the core CIF dictionary is obtainable from          #
# ftp://ftp.iucr.org/pub/cif_core.dic.                                       #
#                                                                            #
# Software is freely available for graphical display of the structure(s)     #
# in this CIF. For information consult the CIF software page                 #
# http://www.iucr.org/resources/cif/software.                                #
#                                                                            #
# This file may be used for bona fide research purposes within the           #
# scientific community so long as proper attribution is given to the journal # 
# article from which it was obtained.                                        #
#                                                                            #
##############################################################################
data_global
_audit_creation_method     'form.cif (version 2.0)'
_journal_data_validation_number     ?
_journal_date_recd_electronic     2014-09-30
_journal_date_accepted     2014-10-13
_journal_name_full     'Acta Crystallographica, Section E'
_journal_year     2014
_journal_volume     70
_journal_issue     11
_journal_page_first     362
_journal_page_last     364
_journal_paper_category     GM
_journal_paper_doi     10.1107/S1600536814022454
_journal_coeditor_code     FF2131
_publ_contact_author_name     ' Masahiro Ebihara'
_publ_contact_author_address
;
Department of Chemistry and Biomolecular Science
Faculty of Engineering
Gifu University
Yanagido, Gifu 501-1193
Japan
;
_publ_contact_author_email     ebihara@gifu-u.ac.jp
_publ_contact_author_fax     ' +81-582-293-2794 '
_publ_contact_author_phone     ' +81-582-293-2572 '
_publ_section_title
;\
Crystal structure of
dichlorido[2-(1<i>H</i>-imidazol-2-yl-\k<i>N</i>^3^)imidazolato-\k<i>N</i>]\
bis(tri-<i>n</i>-butylphosphane-\k<i>P</i>)rhodium(III)
;
loop_
    _publ_author_name
    _publ_author_footnote
    _publ_author_address
    'Jin-Long' .
;Department of Chemistry and Biomolecular Science
Faculty of Engineering
Gifu University
Yanagido, Gifu 501-1193
Japan
;
    'Ebihara, Masahiro' .
;Department of Chemistry and Biomolecular Science
Faculty of Engineering
Gifu University
Yanagido, Gifu 501-1193
Japan
;
_publ_section_synopsis
;
The Rh^III^ atom in the title compound shows a distorted octahedral coordination
geometry. N---H...N hydrogen bonds involving the N atoms of the singly
deprotonated biimidazolate ligands lead to the formation of inversion dimers.
;
data_I
_database_code_depnum_ccdc_archive 'CCDC 1028912'
_audit_creation_method     SHELXL-97
_chemical_name_systematic
;\
Dichlorido[2-(1<i>H</i>-imidazol-2-yl-\k<i>N</i>^3^)imidazolido-\
\k<i>N</i>]bis(tri-<i>n</i>-butylphosphane-\k<i>P</i>)rhodium(III)
;
_chemical_name_common     ?
_chemical_formula_moiety     'C30 H59 Cl2 N4 P2 Rh'
_chemical_formula_sum     'C30 H59 Cl2 N4 P2 Rh'
_chemical_formula_iupac     '[Rh (C6 H5 N4) Cl2 (C12 H27 P)2]'
_chemical_formula_weight     711.56
_chemical_melting_point     ?
_symmetry_cell_setting     monoclinic
_symmetry_space_group_name_H-M     'P 21/c'
_symmetry_space_group_name_hall     '-P 2ybc'
loop_
    _symmetry_equiv_pos_as_xyz
    'x, y, z'
    '-x, y+1/2, -z+1/2'
    '-x, -y, -z'
    'x, -y-1/2, z-1/2'
_cell_length_a     11.969(2)
_cell_length_b     18.725(3)
_cell_length_c     16.894(3)
_cell_angle_alpha     90.00
_cell_angle_beta     97.233(3)
_cell_angle_gamma     90.00
_cell_volume     3756.1(11)
_cell_formula_units_Z     4
_cell_measurement_reflns_used     11010
_cell_measurement_theta_min     3.2640
_cell_measurement_theta_max     27.4816
_cell_measurement_temperature     296.1500
_exptl_crystal_description     prism
_exptl_crystal_colour     yellow
_exptl_crystal_size_max     0.43
_exptl_crystal_size_mid     0.43
_exptl_crystal_size_min     0.28
_exptl_crystal_density_diffrn     1.258
_exptl_crystal_density_meas     ?
_exptl_crystal_density_method     'not measured'
_exptl_crystal_F_000     1504
_exptl_absorpt_coefficient_mu     0.706
_exptl_absorpt_correction_type     numerical
_exptl_absorpt_process_details
;
(<i>NUMABS</i>; Higashi, 1999)
;
_exptl_absorpt_correction_T_min     0.7624
_exptl_absorpt_correction_T_max     0.8706
_exptl_special_details
;
;
_diffrn_ambient_temperature     296(2)
_diffrn_radiation_type     'Mo K\a'
_diffrn_radiation_wavelength     0.71075
_diffrn_radiation_source     'Rotating Anode'
_diffrn_radiation_monochromator     'Graphite Monochromator'
_diffrn_measurement_device_type     'Rigaku/MSC Mercury CCD'
_diffrn_measurement_method     \w
_diffrn_detector_area_resol_mean     14.6306
_diffrn_reflns_number     28742
_diffrn_reflns_av_R_equivalents     0.0246
_diffrn_reflns_av_sigmaI/netI     0.0259
_diffrn_reflns_theta_min     3.43
_diffrn_reflns_theta_max     27.48
_diffrn_reflns_theta_full     27.48
_diffrn_measured_fraction_theta_max     0.993
_diffrn_measured_fraction_theta_full     0.993
_diffrn_reflns_limit_h_min     -15
_diffrn_reflns_limit_h_max     15
_diffrn_reflns_limit_k_min     -23
_diffrn_reflns_limit_k_max     24
_diffrn_reflns_limit_l_min     -21
_diffrn_reflns_limit_l_max     13
_diffrn_standards_number     ?
_diffrn_standards_interval_count     ?
_diffrn_standards_interval_time     ?
_diffrn_standards_decay_%     ?
_refine_special_details
;
Refinement of <i>F</i>^2^ against ALL reflections. The weighted <i>R</i>-factor
<i>wR</i> and goodness of fit <i>S</i> are based on <i>F</i>^2^, conventional
<i>R</i>-factors <i>R</i> are based on <i>F</i>, with <i>F</i> set to zero for
negative <i>F</i>^2^. The threshold expression of <i>F</i>^2^ >
\s(<i>F</i>^2^) is used only for calculating <i>R</i>-factors(gt) <i>etc</i>.
and is not relevant to the choice of reflections for refinement.
<i>R</i>-factors based on <i>F</i>^2^ are statistically about twice as large
as those based on <i>F</i>, and <i>R</i>- factors based on ALL data will be
even larger.
;
_reflns_number_total     8556
_reflns_number_gt     7761
_reflns_threshold_expression     I>2\s(I)
_refine_ls_structure_factor_coef     Fsqd
_refine_ls_matrix_type     full
_refine_ls_R_factor_all     0.0431
_refine_ls_R_factor_gt     0.0385
_refine_ls_wR_factor_gt     0.0962
_refine_ls_wR_factor_ref     0.1002
_refine_ls_goodness_of_fit_ref     1.120
_refine_ls_restrained_S_all     1.120
_refine_ls_number_reflns     8556
_refine_ls_number_parameters     362
_refine_ls_number_restraints     0
_refine_ls_hydrogen_treatment     mixed
_refine_ls_weighting_scheme     calc
_refine_ls_weighting_details
         'calc w=1/[\s^2^(Fo^2^)+(0.0491P)^2^+1.6706P] where P=(Fo^2^+2Fc^2^)/3'
_atom_sites_solution_hydrogens     geom
_atom_sites_solution_primary     direct
_atom_sites_solution_secondary     difmap
_refine_ls_shift/su_max     0.001
_refine_ls_shift/su_mean     0.000
_refine_diff_density_max     1.122
_refine_diff_density_min     -0.604
_refine_ls_extinction_method     none
_refine_ls_extinction_coef     ?
loop_
    _atom_type_symbol
    _atom_type_description
    _atom_type_scat_dispersion_real
    _atom_type_scat_dispersion_imag
    _atom_type_scat_source
    'C' 'C' 0.0033 0.0016
                         'International Tables Vol C Tables 4.2.6.8 and 6.1.1.4'
    'H' 'H' 0.0000 0.0000
                         'International Tables Vol C Tables 4.2.6.8 and 6.1.1.4'
    'N' 'N' 0.0061 0.0033
                         'International Tables Vol C Tables 4.2.6.8 and 6.1.1.4'
    'P' 'P' 0.1023 0.0942
                         'International Tables Vol C Tables 4.2.6.8 and 6.1.1.4'
    'Cl' 'Cl' 0.1484 0.1585
                         'International Tables Vol C Tables 4.2.6.8 and 6.1.1.4'
    'Rh' 'Rh' -1.1178 0.9187
                         'International Tables Vol C Tables 4.2.6.8 and 6.1.1.4'
_computing_data_collection
;
CrystalClear (Molecular Structure Corporation & Rigaku, 2008)
;
_computing_cell_refinement
;
CrystalClear (Molecular Structure Corporation & Rigaku, 2008)
;
_computing_data_reduction
;
CrystalClear (Molecular Structure Corporation & Rigaku, 2008)
;
_computing_structure_solution
;
SIR97 (Altomare <i>et al.</i>,  1999)
;
_computing_structure_refinement
;
SHELXL97 (Sheldrick, 2008)
;
_computing_molecular_graphics
;
Mercury (Macrae <i>et al.</i>,  2008)
;
_computing_publication_material
;
<i>Yadokari-XG 2009</i> (Wakita, 2001; Kabuto <i>et al.</i>,
2009)
;
loop_
    _atom_site_type_symbol
    _atom_site_label
    _atom_site_fract_x
    _atom_site_fract_y
    _atom_site_fract_z
    _atom_site_U_iso_or_equiv
    _atom_site_adp_type
    _atom_site_calc_flag
    _atom_site_refinement_flags
    _atom_site_occupancy
    _atom_site_symmetry_multiplicity
    _atom_site_disorder_assembly
    _atom_site_disorder_group
    Rh Rh1 0.402953(14) 0.658731(8) 0.730531(9) 0.03314(7) Uani d . 1 1 . .
    N N1 0.46054(16) 0.55992(9) 0.70670(10) 0.0351(4) Uani d . 1 1 . .
    C C1 0.47455(19) 0.54765(11) 0.62971(12) 0.0342(4) Uani d . 1 1 . .
    N N2 0.51758(18) 0.48329(10) 0.61789(11) 0.0420(4) Uani d . 1 1 . .
    C C2 0.5319(2) 0.45319(12) 0.69256(14) 0.0453(5) Uani d . 1 1 . .
    H H2 0.5609 0.4078 0.7044 0.054 Uiso calc R 1 1 . .
    C C3 0.4973(2) 0.49954(12) 0.74676(14) 0.0420(5) Uani d . 1 1 . .
    H H3 0.4985 0.4914 0.8012 0.050 Uiso calc R 1 1 . .
    N N3 0.40158(17) 0.66435(9) 0.60900(11) 0.0362(4) Uani d . 1 1 . .
    C C4 0.44091(19) 0.60582(11) 0.57681(12) 0.0354(4) Uani d . 1 1 . .
    N N4 0.43859(19) 0.61395(11) 0.49801(11) 0.0415(4) Uani d . 1 1 . .
    C C5 0.3956(2) 0.68098(13) 0.47929(14) 0.0452(5) Uani d . 1 1 . .
    H H5 0.3840 0.7012 0.4287 0.054 Uiso calc R 1 1 . .
    C C6 0.3732(2) 0.71191(12) 0.54776(14) 0.0420(5) Uani d . 1 1 . .
    H H6 0.3437 0.7574 0.5526 0.050 Uiso calc R 1 1 . .
    Cl Cl1 0.41788(5) 0.63754(3) 0.86826(3) 0.04604(14) Uani d . 1 1 . .
    Cl Cl2 0.33479(6) 0.77629(3) 0.74172(4) 0.04849(15) Uani d . 1 1 . .
    P P1 0.21482(6) 0.61643(3) 0.72089(4) 0.04473(15) Uani d . 1 1 . .
    C C7 0.2076(2) 0.52534(14) 0.75887(17) 0.0509(6) Uani d . 1 1 . .
    H H7B 0.2536 0.4953 0.7292 0.061 Uiso calc R 1 1 . .
    H H7A 0.2422 0.5253 0.8140 0.061 Uiso calc R 1 1 . .
    C C8 0.0929(3) 0.49015(18) 0.7562(2) 0.0681(8) Uani d . 1 1 . .
    H H8B 0.0428 0.5219 0.7803 0.082 Uiso calc R 1 1 . .
    H H8A 0.0618 0.4829 0.7010 0.082 Uiso calc R 1 1 . .
    C C9 0.0976(4) 0.4194(2) 0.7991(3) 0.0923(12) Uani d . 1 1 . .
    H H9B 0.1572 0.3911 0.7809 0.111 Uiso calc R 1 1 . .
    H H9A 0.1183 0.4282 0.8556 0.111 Uiso calc R 1 1 . .
    C C10 -0.0076(5) 0.3763(3) 0.7890(3) 0.1197(18) Uani d . 1 1 . .
    H H10C -0.0655 0.4012 0.8123 0.180 Uiso calc R 1 1 . .
    H H10A 0.0062 0.3310 0.8149 0.180 Uiso calc R 1 1 . .
    H H10B -0.0314 0.3689 0.7332 0.180 Uiso calc R 1 1 . .
    C C11 0.1173(3) 0.66831(17) 0.7734(2) 0.0648(8) Uani d . 1 1 . .
    H H11B 0.1228 0.7179 0.7577 0.078 Uiso calc R 1 1 . .
    H H11A 0.0415 0.6525 0.7546 0.078 Uiso calc R 1 1 . .
    C C12 0.1322(3) 0.6655(2) 0.8633(2) 0.0830(11) Uani d . 1 1 . .
    H H12B 0.1286 0.6161 0.8801 0.100 Uiso calc R 1 1 . .
    H H12A 0.2063 0.6836 0.8832 0.100 Uiso calc R 1 1 . .
    C C13 0.0456(4) 0.7075(3) 0.8997(3) 0.1032(14) Uani d . 1 1 . .
    H H13B -0.0286 0.6925 0.8759 0.124 Uiso calc R 1 1 . .
    H H13A 0.0540 0.7576 0.8871 0.124 Uiso calc R 1 1 . .
    C C14 0.0531(5) 0.6995(3) 0.9884(3) 0.128(2) Uani d . 1 1 . .
    H H14C 0.0302 0.6522 1.0011 0.192 Uiso calc R 1 1 . .
    H H14A 0.0046 0.7338 1.0090 0.192 Uiso calc R 1 1 . .
    H H14B 0.1294 0.7075 1.0120 0.192 Uiso calc R 1 1 . .
    C C15 0.1371(3) 0.61606(17) 0.61953(19) 0.0631(8) Uani d . 1 1 . .
    H H15B 0.0575 0.6122 0.6243 0.076 Uiso calc R 1 1 . .
    H H15A 0.1487 0.6619 0.5951 0.076 Uiso calc R 1 1 . .
    C C16 0.1666(3) 0.55842(18) 0.56344(19) 0.0663(8) Uani d . 1 1 . .
    H H16B 0.1340 0.5137 0.5783 0.080 Uiso calc R 1 1 . .
    H H16A 0.2478 0.5525 0.5698 0.080 Uiso calc R 1 1 . .
    C C17 0.1262(4) 0.5735(2) 0.4762(2) 0.0876(12) Uani d . 1 1 . .
    H H17B 0.0446 0.5765 0.4691 0.105 Uiso calc R 1 1 . .
    H H17A 0.1553 0.6194 0.4620 0.105 Uiso calc R 1 1 . .
    C C18 0.1617(4) 0.5178(3) 0.4204(3) 0.1147(17) Uani d . 1 1 . .
    H H18C 0.2418 0.5113 0.4303 0.172 Uiso calc R 1 1 . .
    H H18A 0.1412 0.5330 0.3663 0.172 Uiso calc R 1 1 . .
    H H18B 0.1247 0.4734 0.4290 0.172 Uiso calc R 1 1 . .
    P P2 0.59041(5) 0.70149(3) 0.74918(4) 0.03851(13) Uani d . 1 1 . .
    C C19 0.6997(2) 0.63231(15) 0.76701(16) 0.0509(6) Uani d . 1 1 . .
    H H19B 0.6833 0.5953 0.7271 0.061 Uiso calc R 1 1 . .
    H H19A 0.7713 0.6535 0.7588 0.061 Uiso calc R 1 1 . .
    C C20 0.7131(3) 0.59719(17) 0.84883(18) 0.0597(7) Uani d . 1 1 . .
    H H20B 0.7373 0.6327 0.8891 0.072 Uiso calc R 1 1 . .
    H H20A 0.6408 0.5787 0.8596 0.072 Uiso calc R 1 1 . .
    C C21 0.7981(4) 0.5368(2) 0.8545(3) 0.0958(13) Uani d . 1 1 . .
    H H21B 0.7713 0.5000 0.8163 0.115 Uiso calc R 1 1 . .
    H H21A 0.8689 0.5547 0.8401 0.115 Uiso calc R 1 1 . .
    C C22 0.8184(5) 0.5042(4) 0.9368(4) 0.157(3) Uani d . 1 1 . .
    H H22C 0.8370 0.5412 0.9756 0.236 Uiso calc R 1 1 . .
    H H22A 0.8795 0.4707 0.9390 0.236 Uiso calc R 1 1 . .
    H H22B 0.7516 0.4799 0.9481 0.236 Uiso calc R 1 1 . .
    C C23 0.6346(2) 0.74769(14) 0.66276(15) 0.0498(6) Uani d . 1 1 . .
    H H23B 0.7160 0.7522 0.6709 0.060 Uiso calc R 1 1 . .
    H H23A 0.6151 0.7180 0.6160 0.060 Uiso calc R 1 1 . .
    C C24 0.5844(3) 0.82146(14) 0.64528(15) 0.0519(6) Uani d . 1 1 . .
    H H24B 0.6139 0.8540 0.6875 0.062 Uiso calc R 1 1 . .
    H H24A 0.5034 0.8190 0.6447 0.062 Uiso calc R 1 1 . .
    C C25 0.6111(3) 0.85031(15) 0.56556(17) 0.0597(7) Uani d . 1 1 . .
    H H25B 0.6920 0.8499 0.5649 0.072 Uiso calc R 1 1 . .
    H H25A 0.5776 0.8193 0.5231 0.072 Uiso calc R 1 1 . .
    C C26 0.5677(4) 0.92541(17) 0.55013(18) 0.0744(10) Uani d . 1 1 . .
    H H26C 0.4904 0.9278 0.5597 0.112 Uiso calc R 1 1 . .
    H H26A 0.5733 0.9382 0.4957 0.112 Uiso calc R 1 1 . .
    H H26B 0.6118 0.9579 0.5852 0.112 Uiso calc R 1 1 . .
    C C27 0.6197(2) 0.76403(14) 0.83187(15) 0.0466(5) Uani d . 1 1 . .
    H H27B 0.5681 0.8040 0.8226 0.056 Uiso calc R 1 1 . .
    H H27A 0.6039 0.7404 0.8803 0.056 Uiso calc R 1 1 . .
    C C28 0.7397(3) 0.79327(19) 0.84555(19) 0.0677(8) Uani d . 1 1 . .
    H H28B 0.7907 0.7542 0.8615 0.081 Uiso calc R 1 1 . .
    H H28A 0.7589 0.8118 0.7954 0.081 Uiso calc R 1 1 . .
    C C29 0.7582(4) 0.8510(2) 0.9074(3) 0.0898(12) Uani d . 1 1 . .
    H H29B 0.8341 0.8695 0.9079 0.108 Uiso calc R 1 1 . .
    H H29A 0.7064 0.8899 0.8920 0.108 Uiso calc R 1 1 . .
    C C30 0.7435(6) 0.8286(4) 0.9867(3) 0.145(3) Uani d . 1 1 . .
    H H30C 0.6670 0.8134 0.9878 0.217 Uiso calc R 1 1 . .
    H H30A 0.7600 0.8677 1.0230 0.217 Uiso calc R 1 1 . .
    H H30B 0.7935 0.7896 1.0024 0.217 Uiso calc R 1 1 . .
    H H4 0.451(3) 0.5844(17) 0.4666(19) 0.061(9) Uiso d . 1 1 . .
loop_
    _atom_site_aniso_label
    _atom_site_aniso_U_11
    _atom_site_aniso_U_22
    _atom_site_aniso_U_33
    _atom_site_aniso_U_12
    _atom_site_aniso_U_13
    _atom_site_aniso_U_23
    Rh1 0.03979(11) 0.03010(10) 0.02944(10) 0.00293(6) 0.00400(7) -0.00268(6)
    N1 0.0432(10) 0.0324(8) 0.0298(8) 0.0030(7) 0.0047(7) 0.0000(7)
    C1 0.0420(12) 0.0289(9) 0.0316(10) 0.0009(8) 0.0045(8) -0.0015(8)
    N2 0.0581(13) 0.0299(9) 0.0379(10) 0.0065(8) 0.0059(9) -0.0025(7)
    C2 0.0613(16) 0.0306(10) 0.0434(12) 0.0060(10) 0.0036(11) 0.0045(9)
    C3 0.0549(14) 0.0347(11) 0.0360(11) 0.0032(10) 0.0041(10) 0.0067(9)
    N3 0.0468(11) 0.0300(9) 0.0312(9) 0.0042(7) 0.0025(8) 0.0005(7)
    C4 0.0443(12) 0.0297(9) 0.0317(10) 0.0016(8) 0.0031(9) -0.0012(8)
    N4 0.0594(13) 0.0364(10) 0.0290(9) 0.0034(9) 0.0061(8) -0.0018(8)
    C5 0.0615(16) 0.0381(11) 0.0348(11) 0.0037(11) 0.0009(10) 0.0058(9)
    C6 0.0555(14) 0.0298(10) 0.0394(11) 0.0051(10) 0.0003(10) 0.0028(9)
    Cl1 0.0502(3) 0.0575(3) 0.0310(3) 0.0025(3) 0.0077(2) -0.0005(2)
    Cl2 0.0539(4) 0.0342(3) 0.0575(4) 0.0056(2) 0.0076(3) -0.0092(2)
    P1 0.0399(3) 0.0415(3) 0.0519(4) 0.0004(2) 0.0027(3) -0.0010(3)
    C7 0.0523(15) 0.0420(12) 0.0586(15) -0.0024(11) 0.0080(12) 0.0012(11)
    C8 0.0576(19) 0.0624(18) 0.086(2) -0.0136(14) 0.0139(16) 0.0066(16)
    C9 0.091(3) 0.064(2) 0.127(3) -0.0124(19) 0.037(3) 0.008(2)
    C10 0.128(4) 0.087(3) 0.149(5) -0.042(3) 0.036(4) 0.005(3)
    C11 0.0482(16) 0.0554(16) 0.094(3) 0.0082(12) 0.0207(16) -0.0015(15)
    C12 0.060(2) 0.101(3) 0.091(3) 0.0125(18) 0.0190(19) -0.026(2)
    C13 0.088(3) 0.103(3) 0.126(4) 0.017(2) 0.043(3) -0.022(3)
    C14 0.115(4) 0.155(5) 0.123(4) 0.011(4) 0.049(3) -0.040(4)
    C15 0.0487(16) 0.0671(18) 0.0690(18) -0.0015(14) -0.0100(14) 0.0096(15)
    C16 0.0539(18) 0.075(2) 0.0646(18) -0.0078(15) -0.0114(14) -0.0020(15)
    C17 0.086(3) 0.104(3) 0.066(2) -0.016(2) -0.0176(19) 0.006(2)
    C18 0.106(4) 0.163(5) 0.071(2) -0.029(3) -0.006(2) -0.021(3)
    P2 0.0404(3) 0.0395(3) 0.0361(3) 0.0004(2) 0.0067(2) -0.0019(2)
    C19 0.0420(14) 0.0545(15) 0.0571(15) 0.0074(11) 0.0100(11) -0.0025(12)
    C20 0.0512(16) 0.0639(17) 0.0629(17) 0.0131(13) 0.0025(13) 0.0069(14)
    C21 0.081(3) 0.100(3) 0.109(3) 0.048(2) 0.019(2) 0.029(2)
    C22 0.157(6) 0.171(6) 0.144(5) 0.096(5) 0.021(4) 0.072(4)
    C23 0.0569(16) 0.0526(14) 0.0415(13) -0.0067(12) 0.0131(11) 0.0012(11)
    C24 0.0666(18) 0.0475(13) 0.0425(13) -0.0075(12) 0.0104(12) 0.0002(11)
    C25 0.082(2) 0.0576(16) 0.0400(14) -0.0052(14) 0.0075(14) 0.0011(11)
    C26 0.119(3) 0.0578(18) 0.0471(16) -0.0030(18) 0.0148(17) 0.0038(13)
    C27 0.0490(14) 0.0469(13) 0.0433(13) -0.0029(11) 0.0031(10) -0.0054(10)
    C28 0.0605(19) 0.080(2) 0.0615(18) -0.0184(16) 0.0024(14) -0.0104(16)
    C29 0.084(3) 0.091(3) 0.091(3) -0.030(2) -0.006(2) -0.020(2)
    C30 0.162(6) 0.194(6) 0.081(3) -0.081(5) 0.025(3) -0.039(4)
_geom_special_details
;
All e.s.d.'s (except the e.s.d. in the dihedral angle between two l.s. planes)
are estimated using the full covariance matrix. The cell e.s.d.'s are taken
into account individually in the estimation of e.s.d.'s in distances, angles
and torsion angles; correlations between e.s.d.'s in cell parameters are only
used when they are defined by crystal symmetry. An approximate (isotropic)
treatment of cell e.s.d.'s is used for estimating e.s.d.'s involving l.s.
planes.
;
loop_
    _geom_bond_atom_site_label_1
    _geom_bond_atom_site_label_2
    _geom_bond_site_symmetry_2
    _geom_bond_distance
    _geom_bond_publ_flag
    Rh1 N1 . 2.0322(18) y
    Rh1 N3 . 2.0538(19) y
    Rh1 Cl1 . 2.3450(7) y
    Rh1 Cl2 . 2.3634(7) y
    Rh1 P2 . 2.3657(7) y
    Rh1 P1 . 2.3732(8) y
    N1 C1 . 1.352(3) ?
    N1 C3 . 1.362(3) ?
    C1 N2 . 1.335(3) ?
    C1 C4 . 1.434(3) ?
    N2 C2 . 1.373(3) ?
    C2 C3 . 1.363(3) ?
    C2 H2 . 0.9300 ?
    C3 H3 . 0.9300 ?
    N3 C4 . 1.335(3) ?
    N3 C6 . 1.375(3) ?
    C4 N4 . 1.337(3) ?
    N4 C5 . 1.378(3) ?
    N4 H4 . 0.80(3) ?
    C5 C6 . 1.350(3) ?
    C5 H5 . 0.9300 ?
    C6 H6 . 0.9300 ?
    P1 C7 . 1.828(3) ?
    P1 C11 . 1.831(3) ?
    P1 C15 . 1.843(3) ?
    C7 C8 . 1.518(4) ?
    C7 H7B . 0.9700 ?
    C7 H7A . 0.9700 ?
    C8 C9 . 1.507(5) ?
    C8 H8B . 0.9700 ?
    C8 H8A . 0.9700 ?
    C9 C10 . 1.487(6) ?
    C9 H9B . 0.9700 ?
    C9 H9A . 0.9700 ?
    C10 H10C . 0.9600 ?
    C10 H10A . 0.9600 ?
    C10 H10B . 0.9600 ?
    C11 C12 . 1.507(5) ?
    C11 H11B . 0.9700 ?
    C11 H11A . 0.9700 ?
    C12 C13 . 1.494(5) ?
    C12 H12B . 0.9700 ?
    C12 H12A . 0.9700 ?
    C13 C14 . 1.498(7) ?
    C13 H13B . 0.9700 ?
    C13 H13A . 0.9700 ?
    C14 H14C . 0.9600 ?
    C14 H14A . 0.9600 ?
    C14 H14B . 0.9600 ?
    C15 C16 . 1.507(5) ?
    C15 H15B . 0.9700 ?
    C15 H15A . 0.9700 ?
    C16 C17 . 1.519(5) ?
    C16 H16B . 0.9700 ?
    C16 H16A . 0.9700 ?
    C17 C18 . 1.502(6) ?
    C17 H17B . 0.9700 ?
    C17 H17A . 0.9700 ?
    C18 H18C . 0.9600 ?
    C18 H18A . 0.9600 ?
    C18 H18B . 0.9600 ?
    P2 C27 . 1.823(2) ?
    P2 C23 . 1.831(2) ?
    P2 C19 . 1.839(3) ?
    C19 C20 . 1.521(4) ?
    C19 H19B . 0.9700 ?
    C19 H19A . 0.9700 ?
    C20 C21 . 1.516(4) ?
    C20 H20B . 0.9700 ?
    C20 H20A . 0.9700 ?
    C21 C22 . 1.510(6) ?
    C21 H21B . 0.9700 ?
    C21 H21A . 0.9700 ?
    C22 H22C . 0.9600 ?
    C22 H22A . 0.9600 ?
    C22 H22B . 0.9600 ?
    C23 C24 . 1.521(4) ?
    C23 H23B . 0.9700 ?
    C23 H23A . 0.9700 ?
    C24 C25 . 1.522(4) ?
    C24 H24B . 0.9700 ?
    C24 H24A . 0.9700 ?
    C25 C26 . 1.511(4) ?
    C25 H25B . 0.9700 ?
    C25 H25A . 0.9700 ?
    C26 H26C . 0.9600 ?
    C26 H26A . 0.9600 ?
    C26 H26B . 0.9600 ?
    C27 C28 . 1.527(4) ?
    C27 H27B . 0.9700 ?
    C27 H27A . 0.9700 ?
    C28 C29 . 1.500(5) ?
    C28 H28B . 0.9700 ?
    C28 H28A . 0.9700 ?
    C29 C30 . 1.437(6) ?
    C29 H29B . 0.9700 ?
    C29 H29A . 0.9700 ?
    C30 H30C . 0.9600 ?
    C30 H30A . 0.9600 ?
    C30 H30B . 0.9600 ?
loop_
    _geom_angle_atom_site_label_1
    _geom_angle_atom_site_label_2
    _geom_angle_atom_site_label_3
    _geom_angle_site_symmetry_1
    _geom_angle_site_symmetry_3
    _geom_angle
    _geom_angle_publ_flag
    N1 Rh1 N3 . . 78.98(7) ?
    N1 Rh1 Cl1 . . 93.28(5) ?
    N3 Rh1 Cl1 . . 172.15(5) ?
    N1 Rh1 Cl2 . . 173.16(5) ?
    N3 Rh1 Cl2 . . 94.18(5) ?
    Cl1 Rh1 Cl2 . . 93.56(2) ?
    N1 Rh1 P2 . . 89.71(6) ?
    N3 Rh1 P2 . . 90.22(6) ?
    Cl1 Rh1 P2 . . 88.43(2) ?
    Cl2 Rh1 P2 . . 90.30(2) ?
    N1 Rh1 P1 . . 91.44(6) ?
    N3 Rh1 P1 . . 93.46(6) ?
    Cl1 Rh1 P1 . . 87.98(2) ?
    Cl2 Rh1 P1 . . 88.98(2) ?
    P2 Rh1 P1 . . 176.29(2) ?
    C1 N1 C3 . . 105.41(18) ?
    C1 N1 Rh1 . . 115.57(14) ?
    C3 N1 Rh1 . . 138.91(15) ?
    N2 C1 N1 . . 113.22(18) ?
    N2 C1 C4 . . 132.48(19) ?
    N1 C1 C4 . . 114.30(18) ?
    C1 N2 C2 . . 103.81(18) ?
    C3 C2 N2 . . 110.0(2) ?
    C3 C2 H2 . . 125.0 ?
    N2 C2 H2 . . 125.0 ?
    N1 C3 C2 . . 107.52(19) ?
    N1 C3 H3 . . 126.2 ?
    C2 C3 H3 . . 126.2 ?
    C4 N3 C6 . . 106.95(18) ?
    C4 N3 Rh1 . . 113.98(14) ?
    C6 N3 Rh1 . . 139.07(15) ?
    N3 C4 N4 . . 110.37(19) ?
    N3 C4 C1 . . 117.07(18) ?
    N4 C4 C1 . . 132.5(2) ?
    C4 N4 C5 . . 107.01(19) ?
    C4 N4 H4 . . 127(2) ?
    C5 N4 H4 . . 125(2) ?
    C6 C5 N4 . . 107.6(2) ?
    C6 C5 H5 . . 126.2 ?
    N4 C5 H5 . . 126.2 ?
    C5 C6 N3 . . 108.1(2) ?
    C5 C6 H6 . . 126.0 ?
    N3 C6 H6 . . 126.0 ?
    C7 P1 C11 . . 105.28(14) ?
    C7 P1 C15 . . 106.38(14) ?
    C11 P1 C15 . . 100.06(16) ?
    C7 P1 Rh1 . . 111.95(9) ?
    C11 P1 Rh1 . . 116.53(11) ?
    C15 P1 Rh1 . . 115.36(11) ?
    C8 C7 P1 . . 118.5(2) ?
    C8 C7 H7B . . 107.7 ?
    P1 C7 H7B . . 107.7 ?
    C8 C7 H7A . . 107.7 ?
    P1 C7 H7A . . 107.7 ?
    H7B C7 H7A . . 107.1 ?
    C9 C8 C7 . . 112.9(3) ?
    C9 C8 H8B . . 109.0 ?
    C7 C8 H8B . . 109.0 ?
    C9 C8 H8A . . 109.0 ?
    C7 C8 H8A . . 109.0 ?
    H8B C8 H8A . . 107.8 ?
    C10 C9 C8 . . 116.2(4) ?
    C10 C9 H9B . . 108.2 ?
    C8 C9 H9B . . 108.2 ?
    C10 C9 H9A . . 108.2 ?
    C8 C9 H9A . . 108.2 ?
    H9B C9 H9A . . 107.4 ?
    C9 C10 H10C . . 109.5 ?
    C9 C10 H10A . . 109.5 ?
    H10C C10 H10A . . 109.5 ?
    C9 C10 H10B . . 109.5 ?
    H10C C10 H10B . . 109.5 ?
    H10A C10 H10B . . 109.5 ?
    C12 C11 P1 . . 117.9(2) ?
    C12 C11 H11B . . 107.8 ?
    P1 C11 H11B . . 107.8 ?
    C12 C11 H11A . . 107.8 ?
    P1 C11 H11A . . 107.8 ?
    H11B C11 H11A . . 107.2 ?
    C13 C12 C11 . . 113.4(4) ?
    C13 C12 H12B . . 108.9 ?
    C11 C12 H12B . . 108.9 ?
    C13 C12 H12A . . 108.9 ?
    C11 C12 H12A . . 108.9 ?
    H12B C12 H12A . . 107.7 ?
    C12 C13 C14 . . 113.7(4) ?
    C12 C13 H13B . . 108.8 ?
    C14 C13 H13B . . 108.8 ?
    C12 C13 H13A . . 108.8 ?
    C14 C13 H13A . . 108.8 ?
    H13B C13 H13A . . 107.7 ?
    C13 C14 H14C . . 109.5 ?
    C13 C14 H14A . . 109.5 ?
    H14C C14 H14A . . 109.5 ?
    C13 C14 H14B . . 109.5 ?
    H14C C14 H14B . . 109.5 ?
    H14A C14 H14B . . 109.5 ?
    C16 C15 P1 . . 117.1(2) ?
    C16 C15 H15B . . 108.0 ?
    P1 C15 H15B . . 108.0 ?
    C16 C15 H15A . . 108.0 ?
    P1 C15 H15A . . 108.0 ?
    H15B C15 H15A . . 107.3 ?
    C15 C16 C17 . . 114.0(3) ?
    C15 C16 H16B . . 108.8 ?
    C17 C16 H16B . . 108.8 ?
    C15 C16 H16A . . 108.8 ?
    C17 C16 H16A . . 108.8 ?
    H16B C16 H16A . . 107.7 ?
    C18 C17 C16 . . 113.5(4) ?
    C18 C17 H17B . . 108.9 ?
    C16 C17 H17B . . 108.9 ?
    C18 C17 H17A . . 108.9 ?
    C16 C17 H17A . . 108.9 ?
    H17B C17 H17A . . 107.7 ?
    C17 C18 H18C . . 109.5 ?
    C17 C18 H18A . . 109.5 ?
    H18C C18 H18A . . 109.5 ?
    C17 C18 H18B . . 109.5 ?
    H18C C18 H18B . . 109.5 ?
    H18A C18 H18B . . 109.5 ?
    C27 P2 C23 . . 105.10(12) ?
    C27 P2 C19 . . 105.24(13) ?
    C23 P2 C19 . . 101.09(13) ?
    C27 P2 Rh1 . . 114.03(9) ?
    C23 P2 Rh1 . . 114.71(9) ?
    C19 P2 Rh1 . . 115.25(10) ?
    C20 C19 P2 . . 116.45(19) ?
    C20 C19 H19B . . 108.2 ?
    P2 C19 H19B . . 108.2 ?
    C20 C19 H19A . . 108.2 ?
    P2 C19 H19A . . 108.2 ?
    H19B C19 H19A . . 107.3 ?
    C21 C20 C19 . . 111.9(3) ?
    C21 C20 H20B . . 109.2 ?
    C19 C20 H20B . . 109.2 ?
    C21 C20 H20A . . 109.2 ?
    C19 C20 H20A . . 109.2 ?
    H20B C20 H20A . . 107.9 ?
    C22 C21 C20 . . 112.8(4) ?
    C22 C21 H21B . . 109.0 ?
    C20 C21 H21B . . 109.0 ?
    C22 C21 H21A . . 109.0 ?
    C20 C21 H21A . . 109.0 ?
    H21B C21 H21A . . 107.8 ?
    C21 C22 H22C . . 109.5 ?
    C21 C22 H22A . . 109.5 ?
    H22C C22 H22A . . 109.5 ?
    C21 C22 H22B . . 109.5 ?
    H22C C22 H22B . . 109.5 ?
    H22A C22 H22B . . 109.5 ?
    C24 C23 P2 . . 115.92(18) ?
    C24 C23 H23B . . 108.3 ?
    P2 C23 H23B . . 108.3 ?
    C24 C23 H23A . . 108.3 ?
    P2 C23 H23A . . 108.3 ?
    H23B C23 H23A . . 107.4 ?
    C23 C24 C25 . . 111.9(2) ?
    C23 C24 H24B . . 109.2 ?
    C25 C24 H24B . . 109.2 ?
    C23 C24 H24A . . 109.2 ?
    C25 C24 H24A . . 109.2 ?
    H24B C24 H24A . . 107.9 ?
    C26 C25 C24 . . 112.2(3) ?
    C26 C25 H25B . . 109.2 ?
    C24 C25 H25B . . 109.2 ?
    C26 C25 H25A . . 109.2 ?
    C24 C25 H25A . . 109.2 ?
    H25B C25 H25A . . 107.9 ?
    C25 C26 H26C . . 109.5 ?
    C25 C26 H26A . . 109.5 ?
    H26C C26 H26A . . 109.5 ?
    C25 C26 H26B . . 109.5 ?
    H26C C26 H26B . . 109.5 ?
    H26A C26 H26B . . 109.5 ?
    C28 C27 P2 . . 115.66(19) ?
    C28 C27 H27B . . 108.4 ?
    P2 C27 H27B . . 108.4 ?
    C28 C27 H27A . . 108.4 ?
    P2 C27 H27A . . 108.4 ?
    H27B C27 H27A . . 107.4 ?
    C29 C28 C27 . . 114.7(3) ?
    C29 C28 H28B . . 108.6 ?
    C27 C28 H28B . . 108.6 ?
    C29 C28 H28A . . 108.6 ?
    C27 C28 H28A . . 108.6 ?
    H28B C28 H28A . . 107.6 ?
    C30 C29 C28 . . 114.4(4) ?
    C30 C29 H29B . . 108.7 ?
    C28 C29 H29B . . 108.7 ?
    C30 C29 H29A . . 108.7 ?
    C28 C29 H29A . . 108.7 ?
    H29B C29 H29A . . 107.6 ?
    C29 C30 H30C . . 109.5 ?
    C29 C30 H30A . . 109.5 ?
    H30C C30 H30A . . 109.5 ?
    C29 C30 H30B . . 109.5 ?
    H30C C30 H30B . . 109.5 ?
    H30A C30 H30B . . 109.5 ?
loop_
    _geom_torsion_atom_site_label_1
    _geom_torsion_atom_site_label_2
    _geom_torsion_atom_site_label_3
    _geom_torsion_atom_site_label_4
    _geom_torsion_site_symmetry_1
    _geom_torsion_site_symmetry_2
    _geom_torsion_site_symmetry_3
    _geom_torsion_site_symmetry_4
    _geom_torsion
    _geom_torsion_publ_flag
    N3 Rh1 N1 C1 . . . . 2.99(16) ?
    Cl1 Rh1 N1 C1 . . . . -175.70(16) ?
    P2 Rh1 N1 C1 . . . . -87.29(16) ?
    P1 Rh1 N1 C1 . . . . 96.24(16) ?
    N3 Rh1 N1 C3 . . . . 178.3(3) ?
    Cl1 Rh1 N1 C3 . . . . -0.4(3) ?
    P2 Rh1 N1 C3 . . . . 88.0(3) ?
    P1 Rh1 N1 C3 . . . . -88.5(3) ?
    C3 N1 C1 N2 . . . . 0.2(3) ?
    Rh1 N1 C1 N2 . . . . 176.96(16) ?
    C3 N1 C1 C4 . . . . -179.7(2) ?
    Rh1 N1 C1 C4 . . . . -2.9(3) ?
    N1 C1 N2 C2 . . . . -0.2(3) ?
    C4 C1 N2 C2 . . . . 179.6(3) ?
    C1 N2 C2 C3 . . . . 0.1(3) ?
    C1 N1 C3 C2 . . . . -0.1(3) ?
    Rh1 N1 C3 C2 . . . . -175.67(19) ?
    N2 C2 C3 N1 . . . . 0.0(3) ?
    N1 Rh1 N3 C4 . . . . -2.58(16) ?
    Cl2 Rh1 N3 C4 . . . . 177.40(16) ?
    P2 Rh1 N3 C4 . . . . 87.08(16) ?
    P1 Rh1 N3 C4 . . . . -93.37(16) ?
    N1 Rh1 N3 C6 . . . . 178.7(3) ?
    Cl2 Rh1 N3 C6 . . . . -1.3(3) ?
    P2 Rh1 N3 C6 . . . . -91.6(3) ?
    P1 Rh1 N3 C6 . . . . 87.9(3) ?
    C6 N3 C4 N4 . . . . -0.1(3) ?
    Rh1 N3 C4 N4 . . . . -179.23(16) ?
    C6 N3 C4 C1 . . . . -179.0(2) ?
    Rh1 N3 C4 C1 . . . . 1.9(3) ?
    N2 C1 C4 N3 . . . . -179.2(2) ?
    N1 C1 C4 N3 . . . . 0.7(3) ?
    N2 C1 C4 N4 . . . . 2.2(5) ?
    N1 C1 C4 N4 . . . . -178.0(2) ?
    N3 C4 N4 C5 . . . . 0.0(3) ?
    C1 C4 N4 C5 . . . . 178.6(3) ?
    C4 N4 C5 C6 . . . . 0.2(3) ?
    N4 C5 C6 N3 . . . . -0.3(3) ?
    C4 N3 C6 C5 . . . . 0.2(3) ?
    Rh1 N3 C6 C5 . . . . 179.00(19) ?
    N1 Rh1 P1 C7 . . . . 35.28(11) ?
    N3 Rh1 P1 C7 . . . . 114.32(11) ?
    Cl1 Rh1 P1 C7 . . . . -57.95(10) ?
    Cl2 Rh1 P1 C7 . . . . -151.55(10) ?
    N1 Rh1 P1 C11 . . . . 156.52(13) ?
    N3 Rh1 P1 C11 . . . . -124.43(13) ?
    Cl1 Rh1 P1 C11 . . . . 63.29(12) ?
    Cl2 Rh1 P1 C11 . . . . -30.31(12) ?
    N1 Rh1 P1 C15 . . . . -86.56(13) ?
    N3 Rh1 P1 C15 . . . . -7.52(13) ?
    Cl1 Rh1 P1 C15 . . . . -179.79(12) ?
    Cl2 Rh1 P1 C15 . . . . 86.61(12) ?
    C11 P1 C7 C8 . . . . 53.0(3) ?
    C15 P1 C7 C8 . . . . -52.6(3) ?
    Rh1 P1 C7 C8 . . . . -179.5(2) ?
    P1 C7 C8 C9 . . . . -172.4(3) ?
    C7 C8 C9 C10 . . . . -171.0(4) ?
    C7 P1 C11 C12 . . . . 53.7(3) ?
    C15 P1 C11 C12 . . . . 163.9(3) ?
    Rh1 P1 C11 C12 . . . . -71.0(3) ?
    P1 C11 C12 C13 . . . . -177.9(3) ?
    C11 C12 C13 C14 . . . . 174.6(4) ?
    C7 P1 C15 C16 . . . . -49.8(3) ?
    C11 P1 C15 C16 . . . . -159.2(3) ?
    Rh1 P1 C15 C16 . . . . 75.0(3) ?
    P1 C15 C16 C17 . . . . -163.0(3) ?
    C15 C16 C17 C18 . . . . 176.7(3) ?
    N1 Rh1 P2 C27 . . . . -140.17(11) ?
    N3 Rh1 P2 C27 . . . . 140.85(11) ?
    Cl1 Rh1 P2 C27 . . . . -46.89(10) ?
    Cl2 Rh1 P2 C27 . . . . 46.67(10) ?
    N1 Rh1 P2 C23 . . . . 98.54(11) ?
    N3 Rh1 P2 C23 . . . . 19.57(11) ?
    Cl1 Rh1 P2 C23 . . . . -168.17(10) ?
    Cl2 Rh1 P2 C23 . . . . -74.61(10) ?
    N1 Rh1 P2 C19 . . . . -18.28(11) ?
    N3 Rh1 P2 C19 . . . . -97.26(11) ?
    Cl1 Rh1 P2 C19 . . . . 75.01(10) ?
    Cl2 Rh1 P2 C19 . . . . 168.56(10) ?
    C27 P2 C19 C20 . . . . 52.7(2) ?
    C23 P2 C19 C20 . . . . 161.8(2) ?
    Rh1 P2 C19 C20 . . . . -73.9(2) ?
    P2 C19 C20 C21 . . . . 175.0(3) ?
    C19 C20 C21 C22 . . . . 176.3(4) ?
    C27 P2 C23 C24 . . . . -53.6(2) ?
    C19 P2 C23 C24 . . . . -162.9(2) ?
    Rh1 P2 C23 C24 . . . . 72.5(2) ?
    P2 C23 C24 C25 . . . . -170.9(2) ?
    C23 C24 C25 C26 . . . . -176.5(3) ?
    C23 P2 C27 C28 . . . . -53.1(3) ?
    C19 P2 C27 C28 . . . . 53.1(2) ?
    Rh1 P2 C27 C28 . . . . -179.6(2) ?
    P2 C27 C28 C29 . . . . 173.0(3) ?
    C27 C28 C29 C30 . . . . 64.2(5) ?
loop_
    _geom_hbond_atom_site_label_D
    _geom_hbond_atom_site_label_H
    _geom_hbond_atom_site_label_A
    _geom_hbond_site_symmetry_A
    _geom_hbond_distance_DH
    _geom_hbond_distance_HA
    _geom_hbond_distance_DA
    _geom_hbond_angle_DHA
    N4 H4 N2 3_666 0.80(3) 1.98(3) 2.772(3) 176(3)
