# Supplementary material for: Crystal structure of di­chlorido­[2-(1H-imidazol-2-yl-κN 3)imidazolato-κN]bis­(tri-n-butyl­phosphane-κP)rhodium(III)
Source: Acta Crystallogr Sect E Struct Rep Online. 2014 Oct 24;70(Pt 11):362–4. doi: 10.1107/S1600536814022454 (PMC4257268; doi:10.1107/S1600536814022454)
Supplement: Supplementary file 2 [file e-70-00362-Isup2.hkl]

# 
# h,k,l, Fc-squared, Fo-squared, sigma(Fo-squared) and status flag 
# 
data_I
_shelx_title ' ' 
_shelx_refln_list_code          4 
_shelx_F_calc_maximum      290.65 
_exptl_crystal_F_000      1504.00 
_reflns_d_resolution_high  0.7700 
 
loop_ 
 _symmetry_equiv_pos_as_xyz 
 'x, y, z' 
 '-x, y+1/2, -z+1/2' 
 '-x, -y, -z' 
 'x, -y-1/2, z-1/2' 
 
_cell_length_a    11.9688 
_cell_length_b    18.7246 
_cell_length_c    16.8945 
_cell_angle_alpha  90.000 
_cell_angle_beta   97.233 
_cell_angle_gamma  90.000 
 
_shelx_F_squared_multiplier     1.000 
 
loop_ 
 _refln_index_h 
 _refln_index_k 
 _refln_index_l 
 _refln_F_squared_calc 
 _refln_F_squared_meas 
 _refln_F_squared_sigma 
 _refln_observed_status 
   2   0   0    11235.54    11000.07    169.82 o 
   3   0   0     2844.92     2964.78     56.73 o 
   4   0   0    33457.99    31721.45   1172.06 o 
   5   0   0    46504.48    43509.61    591.23 o 
   6   0   0    24175.30    23754.42    463.28 o 
   7   0   0     3592.79     3596.44     99.46 o 
   8   0   0       71.78       66.65     11.89 o 
   9   0   0      862.40      920.12     36.95 o 
  10   0   0     6963.63     7488.99    578.31 o 
  11   0   0     6751.36     8216.59    256.61 o 
  12   0   0      633.00      622.69     51.43 o 
  13   0   0       59.12       54.31     16.10 o 
  14   0   0       88.58      105.16     22.24 o 
  15   0   0      938.49     1027.38     67.89 o 
   2   1   0     1901.76     2366.08     54.27 o 
   3   1   0    57543.37    48433.13    565.52 o 
   4   1   0     7051.72     7234.33     68.21 o 
   5   1   0      231.66      225.48     14.53 o 
   6   1   0     1654.27     1487.41     21.80 o 
   7   1   0      133.58      126.38     16.05 o 
   8   1   0      468.99      443.99     12.27 o 
   9   1   0      830.28      864.13     21.69 o 
  10   1   0     1920.96     1944.39     48.84 o 
  11   1   0       79.28       78.19     26.11 o 
  12   1   0      829.78      842.98     43.60 o 
  13   1   0      379.25      387.94     30.21 o 
  14   1   0      582.22      600.01     37.88 o 
  15   1   0       53.17       44.71     13.40 o 
   2   2   0      269.90      347.61      6.44 o 
   3   2   0    84475.48    69638.69   4427.77 o 
   4   2   0    29025.92    28085.79    226.47 o 
   5   2   0    16190.71    15821.56    365.25 o 
   6   2   0     7436.34     7392.25    152.29 o 
   7   2   0     1001.98     1063.82     27.18 o 
   8   2   0      269.07      273.99     27.11 o 
   9   2   0      589.45      574.72     21.62 o 
  10   2   0      367.16      415.72     25.84 o 
  11   2   0     1652.01     1819.45     87.00 o 
  12   2   0      620.77      583.53     47.01 o 
  13   2   0       94.44      133.84     21.01 o 
  14   2   0      121.97      129.92     17.47 o 
  15   2   0      229.75      236.86     29.57 o 
   1   3   0     5117.33     5027.56     39.96 o 
   2   3   0      918.40      980.07     16.00 o 
   3   3   0     8661.06     8283.79     67.70 o 
   4   3   0    41702.20    41593.84    359.37 o 
   5   3   0     5769.59     5765.72    103.15 o 
   6   3   0       58.24       91.04     10.45 o 
   7   3   0      951.75      917.33     32.69 o 
   8   3   0      346.69      321.63     21.82 o 
   9   3   0       22.45       15.10     17.14 o 
  10   3   0       94.28       85.24     11.70 o 
  11   3   0      225.07      204.58     12.31 o 
  12   3   0      223.27      233.95     25.14 o 
  13   3   0        4.25       21.51     13.85 o 
  14   3   0       23.09       32.82     11.63 o 
  15   3   0       83.26       86.78     21.12 o 
   0   4   0    17811.93    18198.64    331.31 o 
   1   4   0     4654.67     4353.77     33.03 o 
   2   4   0      879.56      932.96     13.08 o 
   3   4   0      132.21      144.17      3.81 o 
   4   4   0     2941.59     3221.62     50.79 o 
   5   4   0    16162.32    15622.10    158.07 o 
   6   4   0    19909.79    19760.24    274.63 o 
   7   4   0    10864.33    11177.99    151.82 o 
   8   4   0      151.39      138.71     13.34 o 
   9   4   0       29.04       55.06     13.24 o 
  10   4   0     2344.11     2585.65     91.93 o 
  11   4   0     1904.61     1855.54     78.01 o 
  13   4   0        7.00       22.40     10.83 o 
  14   4   0       13.29       14.29     10.10 o 
  15   4   0       89.72       79.33     28.28 o 
   1   5   0     6237.99     6242.05     40.49 o 
   2   5   0    13858.80    14038.15    121.72 o 
   3   5   0    44261.09    43084.36    443.46 o 
   4   5   0    15915.82    15492.70    189.64 o 
   5   5   0       30.82       14.46      4.87 o 
   6   5   0     6755.04     7178.42    149.02 o 
   7   5   0    19063.05    19945.88    366.80 o 
   8   5   0    10158.79    10863.32    273.32 o 
   9   5   0     5445.84     6016.14    197.00 o 
  10   5   0     1057.64     1009.49     39.48 o 
  11   5   0      481.85      454.89     30.98 o 
  12   5   0      596.53      634.99     33.58 o 
  13   5   0      365.45      387.46     26.20 o 
  14   5   0      420.21      344.43     30.72 o 
  15   5   0       91.60       80.33     26.74 o 
   0   6   0    37186.40    37242.54    413.88 o 
   1   6   0    11512.44    11835.96     63.63 o 
   2   6   0     3819.86     4146.84     29.62 o 
   3   6   0      307.56      309.72      5.70 o 
   4   6   0     5163.69     5169.57     68.12 o 
   5   6   0    17206.32    16852.81    189.44 o 
   6   6   0    13889.84    13932.48    221.07 o 
   7   6   0     2240.93     2385.76     79.14 o 
   8   6   0      869.67      893.36     39.81 o 
   9   6   0     4222.75     4515.92    114.94 o 
  10   6   0     5667.42     6185.25    177.34 o 
  11   6   0     3419.73     3712.96    129.66 o 
  12   6   0      974.61      970.82     40.82 o 
  13   6   0       38.20       24.49      8.49 o 
  14   6   0      226.44      247.66     29.13 o 
   1   7   0      844.89      972.29    180.70 o 
   2   7   0     4288.01     4581.26     51.85 o 
   3   7   0     6965.82     7124.47     95.54 o 
   4   7   0      104.86       88.54      4.10 o 
   5   7   0      534.44      510.66     12.01 o 
   6   7   0       13.57       21.31      7.64 o 
   7   7   0     1500.91     1549.36     42.62 o 
   8   7   0     2401.04     2372.12     76.33 o 
   9   7   0       18.08       13.79      6.75 o 
  10   7   0     1211.83     1081.14     50.10 o 
  11   7   0      798.85      787.20     42.97 o 
  12   7   0      502.07      451.75     34.97 o 
  13   7   0      502.14      488.12     30.00 o 
  14   7   0       81.20       46.96     17.48 o 
   0   8   0      921.04     1063.67     22.14 o 
   1   8   0      394.47      417.66      7.87 o 
   2   8   0     3297.64     3510.68     41.00 o 
   3   8   0       48.06       59.05      3.43 o 
   4   8   0     1576.83     1628.78     19.40 o 
   5   8   0       18.25       26.15      3.59 o 
   6   8   0      719.79      671.48     16.49 o 
   7   8   0     1125.15     1001.00     39.48 o 
   8   8   0       44.72       69.39     23.48 o 
   9   8   0      656.86      632.59     37.39 o 
  10   8   0        7.50        3.13      6.81 o 
  11   8   0        0.05       11.19     10.51 o 
  12   8   0       68.94       64.91     10.57 o 
  13   8   0        0.11       12.07      6.51 o 
  14   8   0      294.99      274.15     39.86 o 
   1   9   0     3105.31     3030.77     50.36 o 
   2   9   0     5954.67     5736.75     58.76 o 
   3   9   0     5806.63     5571.03     74.60 o 
   4   9   0     8111.24     7850.66     66.33 o 
   5   9   0     1901.39     2046.66     32.56 o 
   6   9   0       11.33       14.58      6.21 o 
   7   9   0     1357.27     1270.94     46.52 o 
   8   9   0     1661.40     1702.18     57.62 o 
   9   9   0     2242.92     2340.40     82.40 o 
  10   9   0      676.30      658.75     39.13 o 
  11   9   0        6.39       21.33      8.66 o 
  12   9   0      329.38      339.68     27.84 o 
  13   9   0      520.98      463.21     61.25 o 
  14   9   0      506.28      473.90     38.97 o 
   0  10   0     3822.99     4008.70     76.70 o 
   1  10   0     7629.50     7771.78     90.86 o 
   2  10   0      892.07      855.77     24.97 o 
   3  10   0      458.25      418.62     13.52 o 
   4  10   0     4897.11     4898.53     63.23 o 
   5  10   0     4087.02     4296.30     54.98 o 
   6  10   0     1348.58     1328.51     29.11 o 
   7  10   0      793.31      816.73     16.30 o 
   8  10   0      220.61      233.59     25.77 o 
   9  10   0      956.32      963.38     44.19 o 
  10  10   0      707.18      705.11     44.72 o 
  11  10   0      285.86      273.61     28.31 o 
  12  10   0       55.41       42.41      8.34 o 
  13  10   0       86.72       76.11     15.81 o 
  14  10   0      399.45      315.53     29.91 o 
   1  11   0      443.06      399.84     15.01 o 
   2  11   0     8173.65     8224.53     69.82 o 
   3  11   0    11381.64    11764.29     97.69 o 
   4  11   0     2295.77     2419.02     49.39 o 
   5  11   0        1.20       59.96      5.68 o 
   6  11   0        9.65       13.69      3.00 o 
   7  11   0     5814.92     6252.59    106.22 o 
   8  11   0     8362.88     9433.34    261.08 o 
   9  11   0     2148.36     2292.26     73.39 o 
  10  11   0       12.48       16.46      9.84 o 
  11  11   0      129.06      106.33     11.92 o 
  12  11   0      838.62      862.78     46.77 o 
  13  11   0     1930.42     2193.56     78.19 o 
   0  12   0      541.99      569.62     20.67 o 
   1  12   0     1329.30     1209.75     26.89 o 
   2  12   0     1174.63     1080.61     28.22 o 
   3  12   0      159.48      149.13      8.57 o 
   4  12   0     4347.24     4457.33     58.42 o 
   5  12   0      351.48      317.55     12.58 o 
   6  12   0     1589.15     1541.38     51.17 o 
   7  12   0      344.90      321.87     14.89 o 
   8  12   0      733.02      755.05     32.02 o 
   9  12   0     1424.54     1468.61     53.06 o 
  10  12   0      953.00      933.11     27.79 o 
  11  12   0      213.24      193.04     13.42 o 
  12  12   0      127.80      113.07     11.45 o 
  13  12   0        5.46       14.36      6.18 o 
   1  13   0       17.68       11.39      7.77 o 
   2  13   0       86.21       84.55      6.67 o 
   3  13   0      221.50      212.82     10.43 o 
   4  13   0      821.00      778.28     15.87 o 
   5  13   0      117.00      121.59      8.06 o 
   6  13   0       71.70       70.47      5.17 o 
   7  13   0     1135.52     1186.26     50.09 o 
   8  13   0     1197.26     1155.38     88.90 o 
   9  13   0      465.18      405.86     25.69 o 
  10  13   0       71.37       57.28     13.36 o 
  11  13   0      104.58       88.91      8.03 o 
  12  13   0      160.09      146.89     10.01 o 
  13  13   0       99.51       57.21     14.51 o 
   0  14   0     1060.47     1076.34     38.32 o 
   1  14   0      890.27      861.79     25.02 o 
   2  14   0      347.46      314.31     13.66 o 
   3  14   0     1024.67      894.86     19.27 o 
   4  14   0      811.61      785.46     17.90 o 
   5  14   0        7.87        0.98      3.81 o 
   6  14   0       39.50       46.85      7.24 o 
   7  14   0       40.22       31.52      8.53 o 
   8  14   0       10.43        3.22      2.56 o 
   9  14   0      210.77      194.96     14.31 o 
  10  14   0       28.06       13.55      4.35 o 
  11  14   0       60.70       40.12      9.57 o 
  12  14   0      391.08      349.96     17.59 o 
   1  15   0      277.41      241.04     10.71 o 
   2  15   0     4641.45     4862.94     70.80 o 
   3  15   0     2038.27     1969.80     37.17 o 
   4  15   0       44.96       31.87      5.35 o 
   5  15   0      930.84      915.27     40.26 o 
   6  15   0      691.91      674.42     24.20 o 
   7  15   0      614.25      593.45     35.42 o 
   8  15   0     1058.19     1068.24     36.29 o 
   9  15   0      273.39      248.39     16.24 o 
  10  15   0        2.36        5.88      4.35 o 
  11  15   0        1.75       13.54      4.25 o 
  12  15   0       70.93       64.01     14.39 o 
   0  16   0     2581.78     2736.83     65.01 o 
   1  16   0     2109.96     2154.36     40.67 o 
   2  16   0        4.13        5.85      8.43 o 
   3  16   0     1842.49     1828.78     43.37 o 
   4  16   0     3095.93     3367.67     54.57 o 
   5  16   0     1397.75     1481.22     40.51 o 
   6  16   0      887.16      949.07     28.45 o 
   7  16   0      114.88       98.37     10.61 o 
   8  16   0       51.00       29.29      7.13 o 
   9  16   0      317.10      296.90     16.55 o 
  10  16   0      455.24      440.08     19.67 o 
  11  16   0      420.21      387.89     20.81 o 
   1  17   0     3340.61     3574.80     84.92 o 
   2  17   0     5227.95     5763.19     79.78 o 
   3  17   0     4724.46     5203.17     74.23 o 
   4  17   0      477.05      432.93     21.18 o 
   5  17   0       22.83       26.86      9.36 o 
   6  17   0      243.46      225.66     12.18 o 
   7  17   0      706.80      706.91     28.02 o 
   8  17   0      425.83      382.25     16.07 o 
   9  17   0      352.67      301.47     16.04 o 
  10  17   0       78.14       60.95     13.10 o 
  11  17   0       45.15       13.23      9.10 o 
   0  18   0     3333.50     3720.96    151.05 o 
   1  18   0      952.83      949.32     34.88 o 
   2  18   0       27.66       28.99     11.58 o 
   3  18   0        2.92        2.35      4.56 o 
   4  18   0      196.14      178.05     14.55 o 
   5  18   0      144.91      129.80     10.68 o 
   6  18   0        2.04       11.15      7.59 o 
   7  18   0       34.59       24.44      6.56 o 
   8  18   0        0.36        7.72      3.37 o 
   9  18   0       12.23        7.97      6.77 o 
  10  18   0       24.97       17.35     10.45 o 
   1  19   0     1798.37     1861.97     55.40 o 
   2  19   0      418.86      354.76     16.17 o 
   3  19   0       45.20       34.25      5.53 o 
   4  19   0       74.69       79.84      7.72 o 
   5  19   0       42.51       33.17      5.28 o 
   6  19   0       90.94       94.78      8.93 o 
   7  19   0        0.36        6.81      6.17 o 
   8  19   0       14.25       14.00      5.98 o 
   9  19   0       22.12       22.43      7.95 o 
   0  20   0      250.08      204.99     24.97 o 
   1  20   0      848.31      803.67     21.97 o 
   2  20   0      677.79      653.40     17.33 o 
   3  20   0       27.03       21.33      3.65 o 
   4  20   0       67.95       52.95      7.84 o 
   5  20   0      370.33      339.81     18.70 o 
   6  20   0      564.53      552.36     22.27 o 
   7  20   0      165.11      147.51     13.38 o 
   8  20   0       51.53       30.22     10.22 o 
   1  21   0       76.57       66.22      7.27 o 
   2  21   0      157.69      137.08      8.75 o 
   3  21   0      538.47      532.80     15.62 o 
   4  21   0      758.07      711.05     27.83 o 
   5  21   0      192.94      180.10     15.15 o 
   6  21   0       43.72       32.18      6.27 o 
   7  21   0      201.25      133.54     15.37 o 
   0  22   0     1506.72     1643.52     60.87 o 
   1  22   0      455.72      452.14     19.65 o 
   2  22   0       63.93       74.33     10.14 o 
   3  22   0        8.76       14.50      5.05 o 
   4  22   0      523.91      499.56     44.92 o 
   5  22   0     2174.88     2300.17     63.14 o 
   6  22   0     1342.74     1251.13     56.59 o 
   1  23   0      155.07      163.49     10.09 o 
   2  23   0       28.76       19.32      5.88 o 
   3  23   0      131.99      104.88     13.62 o 
   4  23   0      226.68      223.89     17.28 o 
   5  23   0        8.20        8.34      5.20 o 
   0  24   0      118.21       84.40     24.93 o 
   1  24   0       38.67       27.31      6.95 o 
   2  24   0       54.15       57.05     14.05 o 
 -15   1   1       95.55      123.79     19.38 o 
 -14   1   1      238.89      176.72     30.05 o 
 -13   1   1      357.57      390.35     41.05 o 
 -12   1   1      504.13      481.54     38.45 o 
 -11   1   1      324.41      364.86     23.65 o 
 -10   1   1      119.40      106.81     10.69 o 
  -9   1   1     1141.92     1234.67     30.65 o 
  -8   1   1     1013.66      985.14     16.24 o 
  -7   1   1     5047.56     4873.07     62.19 o 
  -6   1   1     3268.66     3399.80     50.14 o 
  -5   1   1      749.92      819.03     16.94 o 
  -4   1   1     9312.72     8991.01    123.14 o 
  -3   1   1     5164.03     5316.63     45.36 o 
  -2   1   1      257.89      190.63      3.45 o 
   2   1   1     1419.90     1499.53     30.26 o 
   3   1   1    44806.86    42205.59    509.08 o 
   4   1   1    12671.50    12147.09    105.79 o 
   5   1   1     3716.76     3827.06     96.15 o 
   6   1   1      590.34      590.29     21.95 o 
   7   1   1     5120.23     5078.50     95.01 o 
   8   1   1       20.21       27.92      9.86 o 
   9   1   1      805.51      819.76     36.54 o 
  10   1   1      993.30      983.88     60.26 o 
  11   1   1      188.30      195.35     17.94 o 
  12   1   1      242.93      198.89     22.47 o 
  13   1   1        6.48       23.11     14.18 o 
  14   1   1       45.77       38.15     12.20 o 
  15   1   1       28.05       16.25     13.35 o 
 -15   2   1      518.36      527.46     33.08 o 
 -14   2   1       45.13       46.03     17.90 o 
 -13   2   1        4.27        9.23     12.55 o 
 -12   2   1      130.28      103.29     17.75 o 
 -11   2   1     6256.23     7444.89    174.56 o 
 -10   2   1     7212.01     7812.81    437.43 o 
  -9   2   1      992.49      955.23     27.55 o 
  -8   2   1      226.29      182.84      9.09 o 
  -7   2   1     3210.52     3231.12     61.11 o 
  -6   2   1    12501.54    12567.33    274.43 o 
  -5   2   1    29279.49    28347.47    553.83 o 
  -4   2   1      996.72      961.88     16.86 o 
  -3   2   1    19949.72    18977.34    178.02 o 
  -2   2   1     4849.49     5050.23     50.02 o 
   2   2   1     4057.43     3739.60     35.34 o 
   3   2   1     4844.70     4790.46     40.52 o 
   4   2   1    33459.93    31129.40    264.88 o 
   5   2   1    19532.79    19997.57    199.17 o 
   6   2   1    18321.12    17180.80    240.04 o 
   7   2   1     3250.24     3593.27    217.65 o 
   8   2   1       22.02       18.98     15.68 o 
   9   2   1     1139.67     1139.09     39.33 o 
  10   2   1     4451.13     5167.33    131.04 o 
  11   2   1     2725.33     3087.46     86.97 o 
  12   2   1        2.80       14.08     17.09 o 
  13   2   1        5.85       31.38     11.77 o 
  14   2   1        0.55       17.09     13.91 o 
  15   2   1      375.54      350.50     29.30 o 
 -15   3   1       72.40       87.67     19.79 o 
 -14   3   1      575.19      527.19     44.42 o 
 -13   3   1      649.80      660.11     41.18 o 
 -12   3   1     1409.79     1504.87     95.04 o 
 -11   3   1      764.83      692.79     94.91 o 
 -10   3   1      724.84      614.58     28.12 o 
  -9   3   1     1242.79     1307.63     32.72 o 
  -8   3   1     8359.01     9101.46    135.73 o 
  -7   3   1    12324.60    12676.28    137.09 o 
  -6   3   1      641.46      512.66     18.13 o 
  -5   3   1     4416.75     4198.43    100.14 o 
  -4   3   1    28243.49    28302.35    269.10 o 
  -3   3   1    29157.74    28491.26    226.18 o 
  -2   3   1    35741.61    33204.69    224.52 o 
  -1   3   1    13936.54    14376.96    109.31 o 
   0   3   1       30.71       61.84      1.53 o 
   1   3   1    36116.92    32623.10    181.70 o 
   2   3   1       10.61       31.00      1.88 o 
   3   3   1    18377.24    18294.45    114.55 o 
   4   3   1    23155.35    21708.96    196.40 o 
   5   3   1      218.12      233.40      6.86 o 
   6   3   1     6926.18     6754.61     96.79 o 
   7   3   1     7772.86     8114.22     75.94 o 
   8   3   1     4446.66     5014.92    105.17 o 
   9   3   1     1160.72     1029.80     43.51 o 
  10   3   1      234.86      233.31     26.12 o 
  11   3   1      491.91      477.10     27.72 o 
  12   3   1      818.48      856.09     35.14 o 
  13   3   1      173.97      176.56     19.24 o 
  14   3   1      271.47      262.29     23.05 o 
  15   3   1        6.48        9.54     13.96 o 
 -15   4   1      203.24      222.09     27.11 o 
 -14   4   1      153.52      177.18     20.95 o 
 -13   4   1      104.32      100.17     15.22 o 
 -12   4   1      844.27      845.98     51.69 o 
 -11   4   1     3183.64     3260.20    105.92 o 
 -10   4   1     4044.73     4372.76    109.69 o 
  -9   4   1     1096.26     1124.27     37.36 o 
  -8   4   1       28.71        9.24      9.76 o 
  -7   4   1    10108.54    10158.13    127.87 o 
  -6   4   1    26038.23    27611.64    543.79 o 
  -5   4   1    16837.18    16117.77    162.70 o 
  -4   4   1    22645.71    22560.28    224.32 o 
  -3   4   1       11.17       13.36      2.01 o 
  -2   4   1    53818.57    50075.86    798.68 o 
  -1   4   1      935.92      933.74     12.22 o 
   0   4   1    13609.24    13957.41     90.28 o 
   1   4   1    23866.43    22716.61    114.78 o 
   2   4   1      882.66      777.95      9.74 o 
   3   4   1      145.96      126.15      3.36 o 
   4   4   1    13607.45    13786.62     78.79 o 
   5   4   1     3327.55     2986.44     52.62 o 
   6   4   1     4553.75     4474.89     73.66 o 
   7   4   1      711.57      591.50     16.99 o 
   8   4   1     1072.83     1015.47     32.04 o 
   9   4   1     4313.96     4797.30    113.81 o 
  10   4   1     3267.13     3543.81    112.55 o 
  11   4   1     1505.57     1489.78     55.26 o 
  12   4   1      283.55      269.31     41.32 o 
  13   4   1        0.02        6.76      7.09 o 
  14   4   1      149.54      131.18     16.50 o 
  15   4   1      157.84      106.94     20.68 o 
 -15   5   1       63.13       45.54     15.72 o 
 -14   5   1        6.51       26.34      7.56 o 
 -13   5   1       10.07       20.92     18.18 o 
 -12   5   1       75.61       52.88     13.38 o 
 -11   5   1      162.83      165.99     21.62 o 
 -10   5   1      126.76      107.83     13.21 o 
  -9   5   1      211.63      223.06     18.26 o 
  -8   5   1     3476.27     3496.25    150.25 o 
  -7   5   1      957.48      996.95     36.35 o 
  -6   5   1      511.09      550.03     38.10 o 
  -5   5   1      554.19      461.62     12.40 o 
  -4   5   1     1438.21     1577.25     31.05 o 
  -3   5   1     1425.44     1425.89     23.51 o 
  -2   5   1       18.84       10.59      2.62 o 
  -1   5   1    11197.15    11735.00     93.88 o 
   0   5   1        4.46        5.40      1.91 o 
   1   5   1     2269.31     2157.00     23.21 o 
   2   5   1     1372.27     1369.51     18.53 o 
   3   5   1      969.81     1074.59     14.27 o 
   4   5   1     3484.09     3620.56     63.05 o 
   5   5   1       51.37       56.32      4.79 o 
   6   5   1        5.96        9.57      4.71 o 
   7   5   1      593.15      606.95     22.58 o 
   8   5   1      200.22      183.96     15.28 o 
   9   5   1      780.96      749.87     27.34 o 
  10   5   1     1684.79     1628.07     55.72 o 
  11   5   1       98.46      110.17     19.25 o 
  12   5   1       13.61        5.01      8.80 o 
  13   5   1        1.47       42.27     13.09 o 
  14   5   1       94.08       79.45     21.20 o 
 -15   6   1       60.43       32.84     15.29 o 
 -14   6   1        0.44       20.61      8.34 o 
 -13   6   1       82.78       89.01     14.63 o 
 -12   6   1        0.13       19.01     10.41 o 
 -11   6   1      290.57      267.68     18.46 o 
 -10   6   1       16.15       25.73      6.92 o 
  -9   6   1      205.59      174.98     22.08 o 
  -8   6   1        1.44        9.78      6.29 o 
  -7   6   1      126.97      100.63     10.82 o 
  -6   6   1      362.16      293.20     17.46 o 
  -5   6   1      459.08      545.89     14.42 o 
  -4   6   1     4507.84     4563.55     57.29 o 
  -3   6   1     2033.28     2389.22     31.78 o 
  -2   6   1     5386.64     5501.33     58.79 o 
  -1   6   1     4003.88     3947.78     34.71 o 
   0   6   1    13162.70    13961.21    115.62 o 
   1   6   1     6836.85     6889.44     54.00 o 
   2   6   1     1221.24     1194.23     14.68 o 
   3   6   1       19.21       23.21      1.71 o 
   4   6   1      148.15      186.28      7.92 o 
   5   6   1      152.07      130.07     11.75 o 
   6   6   1       47.16       49.97     10.24 o 
   7   6   1       76.90       61.02     11.44 o 
   8   6   1       87.15      126.42     17.15 o 
   9   6   1      301.78      232.55     25.87 o 
  10   6   1      289.94      312.45     24.06 o 
  11   6   1      390.53      329.44     28.38 o 
  12   6   1       23.08       25.31     11.17 o 
  13   6   1       92.71       52.56     11.40 o 
  14   6   1       52.53       40.16     12.89 o 
 -14   7   1     1036.05     1171.94     53.52 o 
 -13   7   1     1184.59     1267.23     83.29 o 
 -12   7   1      743.11      855.80     41.83 o 
 -11   7   1        0.93        7.37      3.91 o 
 -10   7   1     1974.05     1839.98     68.72 o 
  -9   7   1     3974.40     4530.82    115.04 o 
  -8   7   1     2507.57     2756.40     86.84 o 
  -7   7   1     6842.42     7203.29    113.01 o 
  -6   7   1     3574.67     3456.35     84.80 o 
  -5   7   1      868.32      937.16     22.74 o 
  -4   7   1     1881.74     1805.74     17.09 o 
  -3   7   1    19808.25    20074.36    239.63 o 
  -2   7   1    21016.03    21525.88    207.05 o 
  -1   7   1    23631.54    24197.97    170.88 o 
   0   7   1      276.80      315.12      7.83 o 
   1   7   1    11868.47    12346.44     79.59 o 
   2   7   1    25709.03    26353.64    158.42 o 
   3   7   1    18158.28    18391.46    137.92 o 
   4   7   1     8992.77     8993.47    142.48 o 
   5   7   1       18.95       15.44      2.40 o 
   6   7   1     3252.88     3106.62    108.80 o 
   7   7   1     4074.70     4343.75     92.05 o 
   8   7   1     3466.00     3780.28     91.76 o 
   9   7   1     3524.64     3547.56     92.86 o 
  10   7   1     1808.52     1810.54     84.33 o 
  11   7   1       49.10       49.84     14.48 o 
  12   7   1      633.71      616.18     30.28 o 
  13   7   1      882.84      878.96     42.23 o 
  14   7   1      746.65      745.74     54.52 o 
 -14   8   1      203.95      193.27     24.00 o 
 -13   8   1      280.94      274.14     24.69 o 
 -12   8   1     1248.23     1377.29     83.75 o 
 -11   8   1     1933.87     2081.01     87.28 o 
 -10   8   1     2449.79     2449.43     89.14 o 
  -9   8   1      383.55      370.58     22.79 o 
  -8   8   1        4.10       21.07     13.55 o 
  -7   8   1      484.61      390.01     22.27 o 
  -6   8   1     5122.25     5427.87     67.67 o 
  -5   8   1     7014.76     7247.69     68.07 o 
  -4   8   1    11132.70    11356.77    124.34 o 
  -3   8   1     1611.44     1507.11     29.60 o 
  -2   8   1      435.23      420.34      8.34 o 
  -1   8   1     8586.49     8067.98     66.13 o 
   0   8   1    24615.09    26250.86    221.31 o 
   1   8   1     8441.85     7990.14     81.26 o 
   2   8   1        1.11        8.33      3.44 o 
   3   8   1     3883.72     3802.06     51.42 o 
   4   8   1    10842.68    11194.17     99.45 o 
   5   8   1     3801.26     4172.29     48.01 o 
   6   8   1      557.14      469.65     12.87 o 
   7   8   1      646.06      626.06     45.35 o 
   8   8   1      157.89      137.71     14.90 o 
   9   8   1      334.18      307.04     22.29 o 
  10   8   1      514.59      509.14     32.80 o 
  11   8   1      645.47      679.38     38.45 o 
  12   8   1      130.55      116.64     16.38 o 
  13   8   1       54.00       47.45     14.46 o 
  14   8   1      562.21      566.81     39.10 o 
 -14   9   1     1093.48     1100.49     59.46 o 
 -13   9   1     1872.64     2039.54     76.21 o 
 -12   9   1      281.82      261.88     17.65 o 
 -11   9   1       15.83       11.15      4.89 o 
 -10   9   1      554.54      498.50     24.98 o 
  -9   9   1     2265.98     2560.21     89.65 o 
  -8   9   1     4276.97     4961.31    123.62 o 
  -7   9   1     1529.40     1658.14     46.31 o 
  -6   9   1        4.26        8.01      2.38 o 
  -5   9   1      259.88      239.24      9.11 o 
  -4   9   1      572.56      523.89     13.89 o 
  -3   9   1    20798.15    21672.79    253.49 o 
  -2   9   1    27764.87    29352.76    335.46 o 
  -1   9   1     8645.46     8869.05    145.12 o 
   0   9   1       27.48       30.31      3.23 o 
   1   9   1     4816.02     4742.65     73.68 o 
   2   9   1    21958.90    23176.00    171.02 o 
   3   9   1    13783.34    14230.30    124.71 o 
   4   9   1     1264.53     1147.34     21.56 o 
   5   9   1      431.46      379.04     12.76 o 
   6   9   1       23.08       15.09      4.11 o 
   7   9   1     1372.09     1378.39     51.57 o 
   8   9   1     3654.79     4056.92    103.24 o 
   9   9   1      220.63      200.62     18.70 o 
  10   9   1        9.74       12.06      9.98 o 
  11   9   1       57.36       38.28      9.96 o 
  12   9   1      923.14      921.08     38.92 o 
  13   9   1     1426.29     1518.38     96.61 o 
  14   9   1      312.12      265.05     25.01 o 
 -14  10   1      214.41      210.20     27.66 o 
 -13  10   1      120.26      125.47     20.51 o 
 -12  10   1      555.43      616.79     23.33 o 
 -11  10   1       29.22       26.98     14.20 o 
 -10  10   1        4.38       23.56      9.59 o 
  -9  10   1        0.13       12.21      9.44 o 
  -8  10   1       13.69       17.57     12.42 o 
  -7  10   1     1229.90     1192.71     32.86 o 
  -6  10   1        2.73        4.60      2.55 o 
  -5  10   1       96.94       89.35      5.14 o 
  -4  10   1     2133.28     2165.28     43.97 o 
  -3  10   1      147.04      114.92      5.32 o 
  -2  10   1     5648.11     5819.40     84.86 o 
  -1  10   1     4741.65     5046.89     84.12 o 
   0  10   1     2618.09     2459.68     22.93 o 
   1  10   1     1660.68     1714.01     48.95 o 
   2  10   1        5.00        5.17      2.04 o 
   3  10   1     7919.34     7678.93     73.07 o 
   4  10   1     3729.51     3505.95     46.55 o 
   5  10   1        2.47        8.37      4.00 o 
   6  10   1      417.61      434.45     15.66 o 
   7  10   1        8.36        8.42      4.93 o 
   8  10   1     1358.37     1360.59     50.65 o 
   9  10   1     1012.62      986.03     45.34 o 
  10  10   1       46.92       50.28     15.32 o 
  11  10   1       99.66      101.21     20.60 o 
  12  10   1      326.35      309.78     26.27 o 
  13  10   1       53.01       55.73     14.48 o 
 -13  11   1        7.30       20.19      7.27 o 
 -12  11   1      156.42      124.57     11.49 o 
 -11  11   1      279.81      238.52     20.71 o 
 -10  11   1      226.08      190.38     17.05 o 
  -9  11   1       18.30       15.94      4.47 o 
  -8  11   1      971.79      974.94     46.45 o 
  -7  11   1      973.33      910.48     43.70 o 
  -6  11   1     1040.75     1045.03     25.65 o 
  -5  11   1      148.53       98.76      6.58 o 
  -4  11   1     1076.26     1023.50     21.79 o 
  -3  11   1        0.48        2.84      2.06 o 
  -2  11   1      365.05      297.49     11.09 o 
  -1  11   1       12.76       21.16      3.01 o 
   0  11   1       62.53       63.33      6.14 o 
   1  11   1      758.94      733.65     16.35 o 
   2  11   1        4.67        6.56      2.60 o 
   3  11   1      345.16      350.21     12.65 o 
   4  11   1     3513.33     3700.14     54.21 o 
   5  11   1     2161.58     2369.43     51.52 o 
   6  11   1        6.72        8.48      3.29 o 
   7  11   1      104.74       94.62      6.45 o 
   8  11   1      269.24      236.25     18.39 o 
   9  11   1        0.13        8.63      3.93 o 
  10  11   1        3.17       11.64     11.23 o 
  11  11   1        0.81        8.94      5.91 o 
  12  11   1        0.64       16.15     12.90 o 
  13  11   1       52.85       42.84     13.87 o 
 -13  12   1        0.03        8.54     12.32 o 
 -12  12   1      110.87       91.32      9.87 o 
 -11  12   1      129.32      108.04      8.92 o 
 -10  12   1      920.56      902.22     23.49 o 
  -9  12   1     1816.50     1833.28     45.05 o 
  -8  12   1      122.10      102.10     10.30 o 
  -7  12   1      974.20      925.42     28.12 o 
  -6  12   1     2443.07     2523.98     54.03 o 
  -5  12   1     1473.91     1555.85     37.76 o 
  -4  12   1     1801.65     1781.31     45.93 o 
  -3  12   1        3.88       10.41      5.55 o 
  -2  12   1     2128.39     1995.00     49.29 o 
  -1  12   1     1037.65      995.07     20.28 o 
   0  12   1      310.62      329.79      9.69 o 
   1  12   1     3328.59     3647.63     43.42 o 
   2  12   1     6323.43     6663.57     63.35 o 
   3  12   1      532.90      533.94     16.60 o 
   4  12   1       89.99       75.67      6.30 o 
   5  12   1      128.57      133.74      8.65 o 
   6  12   1     1117.01     1165.39     29.35 o 
   7  12   1     1193.67     1086.50     24.35 o 
   8  12   1       70.06       51.64      9.66 o 
   9  12   1      864.08      859.81     55.77 o 
  10  12   1      128.57      111.82     11.71 o 
  11  12   1        0.24        9.49      6.96 o 
  12  12   1       17.94       15.90      5.67 o 
  13  12   1       46.71       45.00      9.11 o 
 -13  13   1      861.89      898.79     36.54 o 
 -12  13   1      348.71      337.06     19.27 o 
 -11  13   1      135.08      131.40     10.56 o 
 -10  13   1        0.05       10.15      6.73 o 
  -9  13   1     2002.30     2053.79     61.76 o 
  -8  13   1     6866.32     7823.67    320.18 o 
  -7  13   1     6033.82     6484.37    134.09 o 
  -6  13   1      318.82      279.70     13.37 o 
  -5  13   1      522.50      473.14     17.61 o 
  -4  13   1     2968.50     2995.31     64.92 o 
  -3  13   1    16705.63    17972.29    433.12 o 
  -2  13   1     7182.30     7810.71     94.99 o 
  -1  13   1     1414.12     1517.18     25.02 o 
   0  13   1      244.98      311.53     12.29 o 
   1  13   1       60.39       45.41      8.54 o 
   2  13   1     4608.49     4499.19     54.48 o 
   3  13   1    10116.17    10850.98    119.47 o 
   4  13   1     2315.25     2388.20     50.92 o 
   5  13   1      200.29      217.40      9.58 o 
   6  13   1      303.44      240.46     10.58 o 
   7  13   1     4390.53     4809.35     75.26 o 
   8  13   1     4068.96     4416.81    121.60 o 
   9  13   1      479.00      394.21     23.75 o 
  10  13   1      166.76      143.94     12.55 o 
  11  13   1      339.98      303.32     22.42 o 
  12  13   1      524.39      490.19     23.03 o 
 -12  14   1       71.75       52.84      9.84 o 
 -11  14   1      202.96      178.83     16.63 o 
 -10  14   1      538.18      535.00     18.07 o 
  -9  14   1      625.15      621.10     21.56 o 
  -8  14   1        8.21       11.63      6.85 o 
  -7  14   1     1702.48     1571.19     72.20 o 
  -6  14   1     2417.01     2686.33     64.28 o 
  -5  14   1     1828.15     1967.17     41.56 o 
  -4  14   1     1187.69     1160.34     33.11 o 
  -3  14   1        0.41       12.03      7.63 o 
  -2  14   1     1648.02     1578.14     41.85 o 
  -1  14   1      682.81      610.58     16.97 o 
   0  14   1       92.40       85.99      7.92 o 
   1  14   1      493.15      446.53     15.45 o 
   2  14   1       59.79       50.14      5.15 o 
   3  14   1      984.58      880.72     33.81 o 
   4  14   1     1342.28     1352.18     33.17 o 
   5  14   1     2710.53     3028.26     61.33 o 
   6  14   1     1477.29     1463.28     30.53 o 
   7  14   1      299.44      268.71     15.33 o 
   8  14   1     1072.50     1084.60     38.50 o 
   9  14   1     1980.02     2111.78     68.01 o 
  10  14   1      744.14      731.07     25.69 o 
  11  14   1      150.73      135.57     13.43 o 
  12  14   1        9.65       17.35      5.15 o 
 -12  15   1      185.11      183.22     16.49 o 
 -11  15   1       89.43       71.33     10.45 o 
 -10  15   1      192.60      165.95     10.15 o 
  -9  15   1      871.32      917.13     29.18 o 
  -8  15   1     1554.01     1583.68     50.50 o 
  -7  15   1     1696.33     1769.55     38.10 o 
  -6  15   1       41.00       20.44      4.41 o 
  -5  15   1      612.30      544.42     25.98 o 
  -4  15   1     3282.65     3395.99     69.27 o 
  -3  15   1     3645.37     3756.36     59.63 o 
  -2  15   1      515.39      509.52     22.48 o 
  -1  15   1        5.41        8.62      5.38 o 
   0  15   1      562.01      535.59     13.19 o 
   1  15   1     2622.98     2640.77     50.53 o 
   2  15   1     3998.68     4214.09     65.94 o 
   3  15   1     2719.66     2794.46     46.53 o 
   4  15   1     1455.71     1545.50     31.22 o 
   5  15   1      238.49      196.53     11.28 o 
   6  15   1     1818.28     1927.76     45.14 o 
   7  15   1     3263.03     3623.17     77.58 o 
   8  15   1     2643.87     2861.10     84.79 o 
   9  15   1      657.38      634.23     28.74 o 
  10  15   1        3.16        6.46      4.04 o 
  11  15   1      476.99      455.30     32.16 o 
  12  15   1      534.65      502.83     57.20 o 
 -11  16   1       53.92       50.80     17.59 o 
 -10  16   1       12.88       11.76      4.04 o 
  -9  16   1      138.81      133.13      9.96 o 
  -8  16   1        9.23       15.02      5.03 o 
  -7  16   1       98.96       87.82      9.45 o 
  -6  16   1        0.21       11.90      3.92 o 
  -5  16   1      577.27      536.62     18.13 o 
  -4  16   1     1059.23      993.64     27.47 o 
  -3  16   1     1755.14     1756.97     39.65 o 
  -2  16   1       82.32       53.85      6.75 o 
  -1  16   1       48.09       20.59      4.19 o 
   0  16   1       51.71       34.67      5.40 o 
   1  16   1      905.15      832.55     29.26 o 
   2  16   1      341.14      337.43     13.67 o 
   3  16   1      193.21      149.64      9.95 o 
   4  16   1       83.10       78.36      6.64 o 
   5  16   1      213.92      238.94     14.34 o 
   6  16   1       46.14       25.05      8.03 o 
   7  16   1       92.79       64.00     13.39 o 
   8  16   1      297.68      268.50     22.04 o 
   9  16   1       41.77       34.06      7.46 o 
  10  16   1       90.57       78.31     18.40 o 
  11  16   1        0.50        9.17     11.13 o 
 -11  17   1        1.59       14.75      6.74 o 
 -10  17   1       12.26        6.34     10.62 o 
  -9  17   1        6.71        6.28      5.12 o 
  -8  17   1      271.73      259.10     17.67 o 
  -7  17   1       68.84       60.02      7.06 o 
  -6  17   1       69.84       58.50      7.56 o 
  -5  17   1      323.89      271.26     16.52 o 
  -4  17   1      394.11      395.04     17.77 o 
  -3  17   1      191.58      159.37     10.03 o 
  -2  17   1      471.42      414.58     13.57 o 
  -1  17   1        9.85        4.13      3.95 o 
   0  17   1      382.94      365.00     15.18 o 
   1  17   1      178.91      145.17     14.57 o 
   2  17   1       88.51       82.31      7.25 o 
   3  17   1        1.34       11.14      4.52 o 
   4  17   1      195.02      151.91      9.98 o 
   5  17   1       18.70       16.10      4.79 o 
   6  17   1        0.58       10.23      4.50 o 
   7  17   1        0.64        9.90      5.89 o 
   8  17   1       24.53       14.52      3.38 o 
   9  17   1        5.27        3.07      6.30 o 
  10  17   1       12.97        7.41      5.04 o 
 -10  18   1      886.08      937.22     46.38 o 
  -9  18   1      521.22      455.67     26.82 o 
  -8  18   1       11.98        7.96      7.81 o 
  -7  18   1      447.16      441.20     17.93 o 
  -6  18   1     1307.46     1428.93     41.70 o 
  -5  18   1     1540.40     1582.60     50.76 o 
  -4  18   1     1603.72     1652.89     40.74 o 
  -3  18   1      234.49      213.02     12.41 o 
  -2  18   1     1670.27     1803.31     35.33 o 
  -1  18   1     2177.21     2144.24     41.01 o 
   0  18   1     2912.24     2942.22     63.67 o 
   1  18   1     1873.22     1873.29     44.42 o 
   2  18   1      289.18      272.46     13.30 o 
   3  18   1      608.52      598.03     31.98 o 
   4  18   1     1586.37     1674.28     50.77 o 
   5  18   1      949.29      949.89     23.25 o 
   6  18   1      626.10      647.85     18.49 o 
   7  18   1      196.68      196.58     14.52 o 
   8  18   1       51.30       40.11     10.38 o 
   9  18   1      601.15      606.04     47.31 o 
  10  18   1      492.34      460.12     33.27 o 
  -9  19   1      126.72      121.88     17.11 o 
  -8  19   1      290.03      253.92     19.68 o 
  -7  19   1      220.48      192.42     16.80 o 
  -6  19   1        1.87       27.11      9.91 o 
  -5  19   1      233.62      195.77     14.40 o 
  -4  19   1      572.09      531.20     21.44 o 
  -3  19   1      857.39      869.30     19.63 o 
  -2  19   1      719.72      697.61     21.37 o 
  -1  19   1       52.34       46.75     12.14 o 
   0  19   1      528.44      539.31     35.54 o 
   1  19   1     2005.22     2134.47     53.26 o 
   2  19   1     2025.56     2225.91     51.46 o 
   3  19   1     1311.51     1401.55     34.73 o 
   4  19   1      235.93      232.25     16.72 o 
   5  19   1       63.06       57.10      5.49 o 
   6  19   1      492.70      448.02     15.20 o 
   7  19   1      856.41      869.50     62.93 o 
   8  19   1      604.20      597.06     52.48 o 
   9  19   1      198.12      181.10     24.82 o 
  -8  20   1        0.10        0.40      4.13 o 
  -7  20   1      159.61      134.84     12.51 o 
  -6  20   1      991.02      954.96     32.08 o 
  -5  20   1     1375.77     1346.03     38.61 o 
  -4  20   1      100.63       77.51      7.98 o 
  -3  20   1      265.10      253.15     16.78 o 
  -2  20   1      599.07      579.15     16.29 o 
  -1  20   1     1663.50     1732.41     44.13 o 
   0  20   1     2349.39     2574.08     63.07 o 
   1  20   1      284.50      294.81     21.26 o 
   2  20   1       36.22       33.96      6.85 o 
   3  20   1      286.99      247.38     11.99 o 
   4  20   1     1630.26     1823.38     44.66 o 
   5  20   1     1938.96     2102.42     66.63 o 
   6  20   1      803.82      773.57     44.07 o 
   7  20   1       25.40       15.44      6.58 o 
   8  20   1       98.99       82.35     18.76 o 
  -7  21   1      116.31       97.47     22.87 o 
  -6  21   1       12.46       21.00      4.66 o 
  -5  21   1      249.77      183.20     12.69 o 
  -4  21   1      688.89      641.96     25.32 o 
  -3  21   1      111.54       95.60      6.70 o 
  -2  21   1       35.65       32.69      4.50 o 
  -1  21   1      190.78      198.03     12.52 o 
   0  21   1      123.62      146.58     10.54 o 
   1  21   1      730.16      762.28     22.47 o 
   2  21   1       43.47       42.29      6.41 o 
   3  21   1       58.38       57.40      8.39 o 
   4  21   1      168.78      160.00     13.52 o 
   5  21   1        2.23       18.12      5.59 o 
   6  21   1      252.14      224.02     25.86 o 
   7  21   1      299.55      299.37     23.04 o 
  -6  22   1       40.41       25.58      7.42 o 
  -5  22   1        1.60       22.82      6.50 o 
  -4  22   1       13.60       20.22      9.18 o 
  -3  22   1       76.15       54.68     10.15 o 
  -2  22   1        4.84        8.03      6.09 o 
  -1  22   1       48.24       23.45      9.32 o 
   0  22   1       25.44       13.92      4.51 o 
   1  22   1      111.60      107.43     17.31 o 
   2  22   1       49.41       44.66     12.31 o 
   3  22   1       36.70       34.67      8.09 o 
   4  22   1       26.38        5.64      5.17 o 
   5  22   1       12.18       18.56     10.08 o 
   6  22   1       20.59       18.38      7.75 o 
  -5  23   1        2.81       11.43      4.52 o 
  -4  23   1       41.58       29.28      9.20 o 
  -3  23   1       25.26       19.40      5.53 o 
  -2  23   1      240.46      215.78     18.78 o 
  -1  23   1      202.38      165.67      9.55 o 
   0  23   1       50.42       34.44      7.95 o 
   1  23   1      460.56      412.34     23.87 o 
   2  23   1      389.70      385.58     19.80 o 
   3  23   1      107.23       95.11     11.28 o 
   4  23   1       26.83       18.98      9.27 o 
  -2  24   1       40.35       29.46      6.07 o 
  -1  24   1      795.96      807.13     33.09 o 
   0  24   1     1709.56     1823.19     64.06 o 
   1  24   1      488.40      479.63     28.14 o 
   2  24   1        0.22       11.51      6.89 o 
 -15   0   2     1171.08     1462.70     89.80 o 
 -13   0   2       36.91       26.51     15.28 o 
 -12   0   2     1320.29     1327.85     80.87 o 
 -11   0   2     6698.73     7779.09    244.10 o 
 -10   0   2    11246.78    13145.90   5584.58 o 
  -9   0   2       90.90       98.54     11.70 o 
  -8   0   2       97.74       75.19      7.45 o 
  -7   0   2        5.53       23.33      3.81 o 
  -6   0   2     9886.16     9644.42    109.16 o 
  -5   0   2     6958.94     6817.45     95.67 o 
  -4   0   2     3049.60     2811.57     27.52 o 
  -3   0   2    37629.46    35214.75    715.69 o 
  -2   0   2     1018.11      954.41     19.81 o 
   2   0   2      440.88      409.96     12.21 o 
   3   0   2     2689.66     2635.37     74.86 o 
   4   0   2     6041.85     6012.69    112.17 o 
   5   0   2     8378.48     7552.67    188.55 o 
   6   0   2     2791.35     2824.90     98.96 o 
   7   0   2      179.83      191.72     18.38 o 
   8   0   2        0.73        5.65      6.16 o 
   9   0   2        1.46        0.78      8.12 o 
  10   0   2     4975.67     6057.23    214.20 o 
  11   0   2     2492.01     2832.75    179.07 o 
  12   0   2      139.66      124.85     24.59 o 
  13   0   2       21.10       19.93      5.52 o 
  14   0   2       58.19       54.90     25.67 o 
  15   0   2      705.25      748.70     57.50 o 
 -15   1   2      117.90      134.94     34.24 o 
 -14   1   2      564.66      552.34     54.19 o 
 -13   1   2      977.89      999.56     66.07 o 
 -12   1   2      644.79      663.82     38.23 o 
 -11   1   2       97.01       97.73     27.18 o 
 -10   1   2     1626.57     1564.56     45.53 o 
  -9   1   2      501.21      524.70     23.95 o 
  -8   1   2        4.13        3.76      2.54 o 
  -7   1   2     1755.52     1609.77     29.55 o 
  -6   1   2     2381.86     2079.39     12.81 o 
  -5   1   2      295.14      275.22      6.48 o 
  -4   1   2     8781.27     8716.33    126.17 o 
  -3   1   2      135.59      139.97      2.58 o 
  -2   1   2      641.26      725.72     10.13 o 
   2   1   2    11970.84    11067.02    134.17 o 
   3   1   2       88.85      123.94      6.55 o 
   4   1   2      320.10      340.14     15.66 o 
   5   1   2     2288.73     2436.81     63.48 o 
   6   1   2      635.66      566.30     35.05 o 
   7   1   2       81.68       67.79     14.05 o 
   8   1   2       98.47       79.08     10.23 o 
   9   1   2      345.51      328.67     20.37 o 
  10   1   2      248.19      212.66     19.48 o 
  11   1   2      199.48      194.85     17.51 o 
  12   1   2      426.71      380.55     25.26 o 
  13   1   2      178.40      137.80     24.26 o 
  14   1   2      245.09      238.26     22.24 o 
  15   1   2        0.17       27.40     11.93 o 
 -15   2   2      253.30      269.74     33.28 o 
 -14   2   2       81.28       72.91     19.70 o 
 -13   2   2      360.07      324.66     29.17 o 
 -12   2   2     1205.14     1305.85     84.70 o 
 -11   2   2     1225.66     1292.92     85.34 o 
 -10   2   2      373.84      384.74     17.51 o 
  -9   2   2       86.65       80.62      5.07 o 
  -8   2   2       66.86       57.51      5.80 o 
  -7   2   2     6490.87     6391.53     80.41 o 
  -6   2   2      242.80      276.44     19.93 o 
  -5   2   2     4950.93     4750.48     53.54 o 
  -4   2   2    16905.52    17155.65    127.76 o 
  -3   2   2     3650.28     3645.33     30.83 o 
  -2   2   2       29.76       41.01      2.92 o 
  -1   2   2     8253.61     8440.09     53.77 o 
   1   2   2    10524.41    10548.42     94.17 o 
   2   2   2     5242.37     5345.33     44.39 o 
   3   2   2     3269.33     3553.79     35.26 o 
   4   2   2    14747.22    13961.03    100.35 o 
   5   2   2     3987.61     4110.75     86.74 o 
   6   2   2      355.97      329.76     15.03 o 
   7   2   2      892.08      887.26     41.70 o 
   8   2   2       22.49       16.84      5.87 o 
   9   2   2       26.83       59.36     14.69 o 
  10   2   2       89.38       70.62     16.69 o 
  11   2   2      868.30      943.50     50.38 o 
  12   2   2      493.58      467.10     35.39 o 
  13   2   2        3.16       20.16      7.03 o 
  14   2   2      109.08       93.15     15.54 o 
  15   2   2      138.48      122.29     22.06 o 
 -15   3   2       99.68       72.31     17.83 o 
 -14   3   2       80.79       35.92     11.30 o 
 -13   3   2       48.92       40.83     13.07 o 
 -12   3   2      650.54      605.25     35.27 o 
 -11   3   2      740.64      703.14     57.86 o 
 -10   3   2      134.70      114.35     10.21 o 
  -9   3   2       32.33       18.85      6.12 o 
  -8   3   2      575.96      536.78     12.77 o 
  -7   3   2     2660.79     2670.58     47.26 o 
  -6   3   2     4172.05     4443.80     73.78 o 
  -5   3   2     5394.14     5248.86     60.17 o 
  -4   3   2     6191.51     6338.50     57.23 o 
  -3   3   2       13.55       13.63      1.82 o 
  -2   3   2      402.24      555.09      8.39 o 
  -1   3   2     3490.70     3357.06     19.22 o 
   0   3   2     1348.23     1327.88     13.61 o 
   1   3   2      677.39      753.49      9.31 o 
   2   3   2    10233.12     9902.97     88.26 o 
   3   3   2     4860.46     4977.56     46.51 o 
   4   3   2    10279.32    10813.42     76.34 o 
   5   3   2     2986.65     2513.17     52.24 o 
   6   3   2     4853.05     5071.05    103.73 o 
   7   3   2     1075.96     1162.23     35.25 o 
   8   3   2      163.24      171.66      8.06 o 
   9   3   2      219.95      191.94     11.76 o 
  10   3   2        4.67        8.88      5.82 o 
  11   3   2      621.11      641.60     39.21 o 
  12   3   2       92.16      106.19     20.53 o 
  13   3   2       97.40       94.00     18.00 o 
  14   3   2        0.08       28.45      8.95 o 
  15   3   2       15.19       15.66      7.94 o 
 -15   4   2       72.28       50.20     20.96 o 
 -14   4   2       35.27       31.03     12.07 o 
 -13   4   2      230.58      217.24     22.99 o 
 -12   4   2        0.51       13.62      8.03 o 
 -11   4   2     1598.61     1629.50     93.11 o 
 -10   4   2     3312.75     3721.41    105.32 o 
  -9   4   2     1863.09     1855.50     57.21 o 
  -8   4   2      228.13      190.44     11.10 o 
  -7   4   2      135.56      121.59      8.67 o 
  -6   4   2     2556.46     2357.91     36.56 o 
  -5   4   2     7535.52     7332.35     81.12 o 
  -4   4   2     2315.23     2237.58     36.02 o 
  -3   4   2     1523.86     1392.40     19.31 o 
  -2   4   2     1934.59     2018.12     23.87 o 
  -1   4   2      882.03      867.62     15.07 o 
   0   4   2     1005.04      763.72      8.80 o 
   1   4   2     4616.75     4140.34     22.37 o 
   2   4   2       60.00       53.71      2.71 o 
   3   4   2      809.11      665.58     10.87 o 
   4   4   2       29.65       22.37      2.16 o 
   5   4   2    10392.34     9652.36     95.61 o 
   6   4   2     2585.71     2726.61     46.43 o 
   7   4   2      816.60      755.92     17.65 o 
   8   4   2       11.17       16.24      3.60 o 
   9   4   2      231.37      218.04      9.88 o 
  10   4   2     1382.38     1409.34     46.75 o 
  11   4   2      265.36      254.20     22.32 o 
  12   4   2      324.18      291.75     25.48 o 
  13   4   2       34.63       32.69     11.88 o 
  14   4   2        0.88       15.19      7.20 o 
 -15   5   2      196.93      196.75     22.31 o 
 -14   5   2      448.39      466.98     31.68 o 
 -13   5   2      939.85     1032.44     42.08 o 
 -12   5   2     1183.41     1322.24     56.37 o 
 -11   5   2      321.12      300.93     21.80 o 
 -10   5   2      687.51      570.98     28.07 o 
  -9   5   2     3487.83     3542.35     69.39 o 
  -8   5   2     7399.04     8235.41    120.66 o 
  -7   5   2    16873.18    17843.61    189.92 o 
  -6   5   2     4820.99     4780.57    114.51 o 
  -5   5   2     1414.27     1298.53      9.64 o 
  -4   5   2     7035.98     7067.20     77.95 o 
  -3   5   2    14139.24    13986.60     99.90 o 
  -2   5   2      955.38      877.29     12.04 o 
  -1   5   2    10901.62    10507.01     96.70 o 
   0   5   2       84.69      112.42      2.37 o 
   1   5   2     9360.99     9475.25     62.45 o 
   2   5   2     2147.94     1896.54     22.60 o 
   3   5   2     8277.23     9408.00     85.00 o 
   4   5   2     3141.31     3155.38     55.53 o 
   5   5   2     1434.27     1612.55     16.73 o 
   6   5   2     5039.56     4963.69     63.03 o 
   7   5   2     9358.69     9738.08    100.17 o 
   8   5   2     3934.95     4170.82     65.31 o 
   9   5   2      367.38      364.14     22.57 o 
  10   5   2      157.52      164.58     17.71 o 
  11   5   2     1135.05     1121.06     56.60 o 
  12   5   2      513.49      555.80     50.25 o 
  13   5   2      234.86      186.67     18.90 o 
  14   5   2       93.64       75.21     17.26 o 
 -15   6   2      208.72      216.68     22.11 o 
 -14   6   2       67.57       64.49     17.70 o 
 -13   6   2      183.93      130.14     24.45 o 
 -12   6   2      673.33      665.23     49.88 o 
 -11   6   2     1718.60     1842.79     99.20 o 
 -10   6   2     3236.25     3488.46     83.78 o 
  -9   6   2     1061.70     1054.76     35.19 o 
  -8   6   2       49.20       52.63     11.21 o 
  -7   6   2     6433.50     6611.48     91.31 o 
  -6   6   2    15029.79    15170.20    138.80 o 
  -5   6   2     6723.08     6520.07     84.04 o 
  -4   6   2     7444.49     7369.12     91.51 o 
  -3   6   2      287.53      257.04      5.74 o 
  -2   6   2    10808.26    10818.52    113.65 o 
  -1   6   2     5200.87     5378.98     37.74 o 
   0   6   2    13190.80    12872.57     97.82 o 
   1   6   2     9961.56    10413.89     70.10 o 
   2   6   2     8336.05     8734.05     78.74 o 
   3   6   2     1043.78     1179.94     14.99 o 
   4   6   2     3498.83     3083.66     54.20 o 
   5   6   2     5997.85     5822.60     84.32 o 
   6   6   2     3693.31     3582.63     46.93 o 
   7   6   2      752.37      717.65     19.69 o 
   8   6   2      352.40      322.95     22.58 o 
   9   6   2     2254.25     2285.72    105.98 o 
  10   6   2     2571.19     2646.11    118.78 o 
  11   6   2     1254.25     1381.67     72.40 o 
  12   6   2      211.71      162.21     26.13 o 
  13   6   2       10.16        4.88      7.52 o 
  14   6   2      145.81      130.28     31.47 o 
 -14   7   2      158.88      133.35     16.86 o 
 -13   7   2      128.78      128.04     15.70 o 
 -12   7   2       22.67       11.16      7.59 o 
 -11   7   2       14.06       10.84      5.43 o 
 -10   7   2       62.05       67.83      9.47 o 
  -9   7   2     1022.12      996.95     33.21 o 
  -8   7   2     1081.14     1144.47     34.40 o 
  -7   7   2      141.71      123.89     19.92 o 
  -6   7   2     3377.12     3418.19     57.12 o 
  -5   7   2     1274.86     1398.28     20.96 o 
  -4   7   2     4575.69     4609.01     76.58 o 
  -3   7   2    14593.37    15779.02    176.93 o 
  -2   7   2     1965.70     1675.83     30.98 o 
  -1   7   2     1890.90     1755.54     28.37 o 
   0   7   2      106.22       72.97      3.20 o 
   1   7   2     8574.38     8938.13     75.94 o 
   2   7   2     8368.97     8250.87     63.52 o 
   3   7   2     1679.95     1516.07     22.58 o 
   4   7   2      223.86      238.21      8.19 o 
   5   7   2       78.25       65.09      6.93 o 
   6   7   2       78.51      113.24     11.69 o 
   7   7   2     2666.49     2752.07    122.05 o 
   8   7   2     1716.43     1804.98     82.78 o 
   9   7   2      270.15      227.09     24.10 o 
  10   7   2      655.83      614.89     34.64 o 
  11   7   2      166.73      145.58     20.68 o 
  12   7   2      323.24      313.13     43.22 o 
  13   7   2       97.50       74.32     19.02 o 
  14   7   2        8.29        5.13      7.47 o 
 -14   8   2       11.55       30.78     35.33 o 
 -13   8   2      298.74      261.08     26.32 o 
 -12   8   2      109.02      103.44     12.10 o 
 -11   8   2       39.39       38.92      9.93 o 
 -10   8   2        8.75       10.74     14.46 o 
  -9   8   2        6.51        6.93      3.61 o 
  -8   8   2      320.62      295.64     17.58 o 
  -7   8   2     1988.69     1948.31     45.50 o 
  -6   8   2      788.66      809.04     23.84 o 
  -5   8   2        0.63        7.40      2.85 o 
  -4   8   2       63.34       27.82      3.82 o 
  -3   8   2     1923.27     2059.26     16.40 o 
  -2   8   2     8908.82     9339.25     61.68 o 
  -1   8   2     2010.59     1804.69     28.47 o 
   0   8   2     1856.84     2015.24     25.87 o 
   1   8   2     2954.17     2833.65     60.91 o 
   2   8   2       37.63       52.37      2.68 o 
   3   8   2       41.42       17.86     17.15 o 
   4   8   2     2150.13     2049.14     15.17 o 
   5   8   2      216.56      217.47     12.37 o 
   6   8   2     1237.28     1283.33     35.61 o 
   7   8   2     2294.94     2297.34     73.88 o 
   8   8   2        0.30       11.96      8.23 o 
   9   8   2      208.61      213.22     18.24 o 
  10   8   2      177.02      186.85     21.65 o 
  11   8   2       11.70       15.80      9.09 o 
  12   8   2      138.71      123.56     17.28 o 
  13   8   2       23.98       12.81      7.82 o 
  14   8   2      172.24      161.07     25.41 o 
 -14   9   2      378.49      356.56     27.57 o 
 -13   9   2      568.58      588.95     36.93 o 
 -12   9   2      876.11      950.28     64.72 o 
 -11   9   2      254.88      237.18     25.90 o 
 -10   9   2      139.65      107.45     10.71 o 
  -9   9   2     1528.70     1432.06     35.95 o 
  -8   9   2     2740.15     2929.68     70.20 o 
  -7   9   2     3227.54     3230.53     69.30 o 
  -6   9   2     3073.81     2932.89     35.66 o 
  -5   9   2       26.07       17.62      2.77 o 
  -4   9   2     2307.72     2462.90     38.94 o 
  -3   9   2    11728.22    12307.79    109.85 o 
  -2   9   2     6334.47     6694.52     85.34 o 
  -1   9   2    10441.28    10773.07     86.21 o 
   0   9   2     1235.26     1313.70     12.72 o 
   1   9   2     1414.51     1367.98     16.66 o 
   2   9   2     1112.81     1016.34     16.51 o 
   3   9   2     1337.26     1186.54     13.71 o 
   4   9   2     2601.56     2625.22     40.94 o 
   5   9   2      556.02      599.28     14.02 o 
   6   9   2      512.38      577.22     17.65 o 
   7   9   2     1142.77     1075.87     44.09 o 
   8   9   2      584.49      593.39     34.24 o 
   9   9   2      457.07      375.84     21.90 o 
  10   9   2      202.03      195.42     19.75 o 
  11   9   2       24.72       20.81     10.44 o 
  12   9   2       83.87       83.60     13.26 o 
  13   9   2      119.76       90.89     13.16 o 
  14   9   2      118.39       80.40     19.95 o 
 -14  10   2      171.79      170.77     24.66 o 
 -13  10   2       26.31       22.30     10.27 o 
 -12  10   2      123.45      102.19     23.39 o 
 -11  10   2      345.54      360.87     25.58 o 
 -10  10   2      697.13      677.87     32.38 o 
  -9  10   2      589.80      543.83     50.08 o 
  -8  10   2        2.22        5.15      3.06 o 
  -7  10   2      583.63      531.09     16.06 o 
  -6  10   2     2207.01     2227.35     40.29 o 
  -5  10   2     2486.82     2674.15     32.95 o 
  -4  10   2     1832.37     1731.46     41.27 o 
  -3  10   2      254.47      236.39      8.82 o 
  -2  10   2     1854.00     1744.84     44.12 o 
  -1  10   2     3498.08     3521.50     58.63 o 
   0  10   2     3800.42     3858.67     69.55 o 
   1  10   2     5930.86     6307.35     81.42 o 
   2  10   2     2571.22     2409.14     21.43 o 
   3  10   2      943.58     1092.97     21.65 o 
   4  10   2     3706.90     3623.00     42.66 o 
   5  10   2     2277.52     2443.60     37.41 o 
   6  10   2      434.92      456.75     16.72 o 
   7  10   2      627.51      563.49     16.91 o 
   8  10   2       21.93       41.32     12.15 o 
   9  10   2      444.87      422.52     23.90 o 
  10  10   2       26.83       18.43      7.64 o 
  11  10   2        1.11       10.50      8.63 o 
  12  10   2      189.43      151.49     18.13 o 
  13  10   2      437.71      416.25     32.84 o 
 -13  11   2     1172.38     1258.08     78.55 o 
 -12  11   2      241.15      198.47     15.21 o 
 -11  11   2       18.94       22.48      7.49 o 
 -10  11   2      256.35      215.77     16.31 o 
  -9  11   2     4123.47     4821.60    114.41 o 
  -8  11   2     6867.92     7719.08    152.49 o 
  -7  11   2     3814.94     4212.97     65.98 o 
  -6  11   2      206.24      159.69      9.84 o 
  -5  11   2     1943.54     2011.07     45.76 o 
  -4  11   2     5137.59     5409.67     76.61 o 
  -3  11   2    24391.94    25557.20    330.96 o 
  -2  11   2    11698.39    12276.78     96.43 o 
  -1  11   2       38.87       25.50      4.58 o 
   0  11   2     2060.86     2130.90     39.73 o 
   1  11   2     8285.59     8779.69     82.95 o 
   2  11   2    23187.29    24571.52    179.63 o 
   3  11   2    17860.15    19653.95    196.55 o 
   4  11   2     3221.02     3444.58     52.02 o 
   5  11   2      302.45      309.55     12.19 o 
   6  11   2      208.41      144.13      9.21 o 
   7  11   2     5158.78     5649.22    112.63 o 
   8  11   2     5715.39     6566.23    117.52 o 
   9  11   2      179.53      156.95     13.42 o 
  10  11   2       59.58       66.70     13.87 o 
  11  11   2      116.45      114.52     13.71 o 
  12  11   2      946.20     1044.74     45.53 o 
  13  11   2     1037.88     1100.56     50.99 o 
 -13  12   2       80.41       63.46     13.51 o 
 -12  12   2      277.36      256.33     16.65 o 
 -11  12   2       65.76       76.89      7.47 o 
 -10  12   2      213.00      195.44     12.86 o 
  -9  12   2      184.47      136.11     11.28 o 
  -8  12   2      104.65       87.46      7.55 o 
  -7  12   2     1023.33      988.18     23.87 o 
  -6  12   2     2575.21     2756.18     52.76 o 
  -5  12   2       64.83       58.55      4.56 o 
  -4  12   2     1738.39     1743.64     43.10 o 
  -3  12   2      326.15      255.44     16.62 o 
  -2  12   2     6642.78     7062.12     98.23 o 
  -1  12   2      661.42      656.56     11.31 o 
   0  12   2      823.50      866.10     16.24 o 
   1  12   2     1768.56     1727.05     43.01 o 
   2  12   2      106.88       96.95      7.65 o 
   3  12   2     1290.20     1282.72     26.98 o 
   4  12   2     3922.76     4070.55     55.36 o 
   5  12   2      704.93      753.23     15.33 o 
   6  12   2      514.32      512.48     22.75 o 
   7  12   2        5.97        9.74      5.80 o 
   8  12   2     1963.69     1977.08     72.86 o 
   9  12   2     2785.40     3039.99     77.63 o 
  10  12   2      609.37      606.58     21.66 o 
  11  12   2      129.85      112.44     14.66 o 
  12  12   2       14.25       26.91      6.88 o 
  13  12   2       87.20       70.13     31.27 o 
 -13  13   2        0.16        7.07      6.36 o 
 -12  13   2        0.14        9.23      4.35 o 
 -11  13   2        3.60        3.15      2.94 o 
 -10  13   2      143.49      148.17     11.09 o 
  -9  13   2      542.25      464.42     28.88 o 
  -8  13   2      802.69      806.57    104.54 o 
  -7  13   2      125.95      124.27      7.55 o 
  -6  13   2      410.92      367.04     12.75 o 
  -5  13   2     1268.55     1332.23     32.55 o 
  -4  13   2     1957.61     1825.63     40.99 o 
  -3  13   2     1367.11     1355.06     29.41 o 
  -2  13   2        0.30        7.10      8.86 o 
  -1  13   2       14.25       10.27      2.75 o 
   0  13   2      273.40      245.26      9.50 o 
   1  13   2     1276.88     1192.15     21.58 o 
   2  13   2      436.00      358.33     13.48 o 
   3  13   2       40.37       35.44      5.65 o 
   4  13   2       43.49       49.77      9.28 o 
   5  13   2      612.14      541.06     17.13 o 
   6  13   2     2658.90     2874.75     68.24 o 
   7  13   2     2370.20     2442.10     85.10 o 
   8  13   2     2325.18     2353.04     77.10 o 
   9  13   2      425.99      426.62     35.06 o 
  10  13   2        1.03        4.37      4.10 o 
  11  13   2      256.65      226.75     15.86 o 
  12  13   2      441.62      477.56     41.81 o 
 -12  14   2      281.63      298.61     17.92 o 
 -11  14   2       35.93       27.17      5.76 o 
 -10  14   2      170.73      156.87     11.35 o 
  -9  14   2      375.07      360.38     19.12 o 
  -8  14   2        1.48       12.45      6.70 o 
  -7  14   2      172.45      152.91      8.08 o 
  -6  14   2       72.85       73.37      9.45 o 
  -5  14   2      119.23       98.16      7.61 o 
  -4  14   2     1299.40     1298.94     34.56 o 
  -3  14   2     1594.83     1566.36     35.34 o 
  -2  14   2      514.46      454.96     14.78 o 
  -1  14   2     1022.82     1028.77     25.15 o 
   0  14   2      747.53      814.03     22.18 o 
   1  14   2     2209.38     2331.94     45.94 o 
   2  14   2      741.40      665.12     15.96 o 
   3  14   2       35.02       32.04      6.17 o 
   4  14   2        3.91        4.45      2.13 o 
   5  14   2      481.36      442.64     19.22 o 
   6  14   2        8.31        8.14      4.44 o 
   7  14   2      110.03       99.82      9.91 o 
   8  14   2       52.02       30.45      9.74 o 
   9  14   2       28.63       28.84      6.61 o 
  10  14   2       32.95       16.40      5.23 o 
  11  14   2       41.48       26.33      8.54 o 
  12  14   2      199.84      139.12     20.50 o 
 -12  15   2       60.99       59.36     14.45 o 
 -11  15   2       17.75       16.10      5.82 o 
 -10  15   2      126.87      111.53      9.11 o 
  -9  15   2      614.37      562.91     19.09 o 
  -8  15   2     1347.00     1394.45     39.49 o 
  -7  15   2      310.19      292.57     18.72 o 
  -6  15   2       86.28       64.45      6.48 o 
  -5  15   2       93.53       95.23      8.17 o 
  -4  15   2     1231.08     1134.20     45.62 o 
  -3  15   2     5192.49     5594.19     86.64 o 
  -2  15   2     5654.07     5866.90     81.83 o 
  -1  15   2      781.23      751.05     14.48 o 
   0  15   2      343.78      350.85     12.73 o 
   1  15   2      770.95      720.15     24.48 o 
   2  15   2     4909.45     5123.14     79.63 o 
   3  15   2      883.59      838.69     21.85 o 
   4  15   2      113.09       78.54     11.82 o 
   5  15   2      584.80      588.91     21.54 o 
   6  15   2      321.99      280.94     15.23 o 
   7  15   2      392.40      366.45     22.92 o 
   8  15   2      968.03      889.33     35.97 o 
   9  15   2       59.40       31.72      5.70 o 
  10  15   2        6.86        9.66      5.88 o 
  11  15   2       36.45       30.79     23.92 o 
 -11  16   2      482.26      460.57     23.76 o 
 -10  16   2      284.90      277.39     17.61 o 
  -9  16   2       31.16       18.09      4.74 o 
  -8  16   2      224.76      184.65     14.34 o 
  -7  16   2     1253.80     1291.78     36.85 o 
  -6  16   2     1364.20     1459.88     32.27 o 
  -5  16   2     1457.24     1557.13     33.95 o 
  -4  16   2     2309.02     2574.46     71.63 o 
  -3  16   2      100.65       69.58     13.99 o 
  -2  16   2     1713.04     1647.86     41.54 o 
  -1  16   2     3447.54     3772.58     68.95 o 
   0  16   2     3033.25     3403.79     59.39 o 
   1  16   2      907.49      900.23     31.43 o 
   2  16   2      629.96      559.67     29.62 o 
   3  16   2     2421.46     2403.40     52.32 o 
   4  16   2     3924.62     4504.24     70.83 o 
   5  16   2     1753.68     1886.91     44.30 o 
   6  16   2      262.74      250.94     17.07 o 
   7  16   2        7.45        2.69      4.84 o 
   8  16   2      172.91      147.49     12.24 o 
   9  16   2      609.77      592.74     23.19 o 
  10  16   2      423.75      407.48     29.55 o 
  11  16   2      362.91      366.17     43.47 o 
 -11  17   2        9.32        9.18      5.64 o 
 -10  17   2      431.95      414.24     29.00 o 
  -9  17   2      849.26      890.35     35.45 o 
  -8  17   2      470.96      450.67     25.30 o 
  -7  17   2      392.00      340.97     21.40 o 
  -6  17   2       11.93       12.91      4.50 o 
  -5  17   2      127.92      110.22     10.39 o 
  -4  17   2      634.84      587.68     21.61 o 
  -3  17   2     3033.46     3364.89     59.46 o 
  -2  17   2     1724.14     1829.11     55.66 o 
  -1  17   2      342.24      332.13     30.56 o 
   0  17   2     1173.38     1284.79     43.59 o 
   1  17   2     7505.49     8640.46    116.66 o 
   2  17   2     5831.01     6588.53     90.28 o 
   3  17   2     2965.45     3145.04     69.32 o 
   4  17   2        4.27        5.67      4.67 o 
   5  17   2      687.93      737.60     26.34 o 
   6  17   2      973.07     1010.81     31.16 o 
   7  17   2     1344.31     1460.52     60.62 o 
   8  17   2      581.85      530.22     28.65 o 
   9  17   2      209.79      206.45     19.62 o 
  10  17   2        4.92        0.06      5.32 o 
 -10  18   2       23.99       14.15      8.14 o 
  -9  18   2       96.49       92.82     12.88 o 
  -8  18   2       16.39       13.36      7.28 o 
  -7  18   2       10.47       20.25      5.14 o 
  -6  18   2       45.25       45.59      7.07 o 
  -5  18   2        5.32        5.30      3.91 o 
  -4  18   2      110.82      105.21     11.46 o 
  -3  18   2      324.82      268.80     22.03 o 
  -2  18   2      631.76      606.10     25.52 o 
  -1  18   2     2164.08     2209.10     45.90 o 
   0  18   2     1955.05     2083.54     48.54 o 
   1  18   2        2.48      230.34     35.11 o 
   2  18   2      455.20      472.50     25.50 o 
   3  18   2     1182.56     1170.42     31.13 o 
   4  18   2     1198.19     1202.48     41.94 o 
   5  18   2      244.05      228.35     12.50 o 
   6  18   2       21.69       20.23      6.60 o 
   7  18   2      236.54      201.28     16.96 o 
   8  18   2      138.16       99.65     14.13 o 
   9  18   2       31.45       21.04      8.56 o 
  10  18   2      193.67      206.29     20.42 o 
  -9  19   2       17.75       13.38      6.21 o 
  -8  19   2      163.75      132.21     12.94 o 
  -7  19   2      106.03       89.59     13.63 o 
  -6  19   2        1.11       11.18      5.44 o 
  -5  19   2       77.83       79.44      9.31 o 
  -4  19   2       17.47       11.59      4.28 o 
  -3  19   2        3.81       16.47      9.60 o 
  -2  19   2      406.97      384.05     15.95 o 
  -1  19   2      579.81      631.43     32.90 o 
   0  19   2      289.92      308.13     19.76 o 
   1  19   2     1121.65     1183.99     35.26 o 
   2  19   2      170.88      154.73     12.48 o 
   3  19   2        1.32       12.72     13.34 o 
   4  19   2        0.53       10.95     12.08 o 
   5  19   2      223.36      196.98     12.89 o 
   6  19   2      392.52      394.35     17.85 o 
   7  19   2       36.39       40.32     11.28 o 
   8  19   2        6.44        5.51      4.20 o 
   9  19   2      129.18      113.89     30.16 o 
  -8  20   2       32.68       21.55      8.27 o 
  -7  20   2      261.06      242.74     19.75 o 
  -6  20   2      461.07      420.19     21.84 o 
  -5  20   2      223.52      178.05     10.41 o 
  -4  20   2       44.10       34.31      5.32 o 
  -3  20   2      160.27      143.18     10.32 o 
  -2  20   2     1011.08     1029.58     27.62 o 
  -1  20   2     1019.99     1033.62     27.50 o 
   0  20   2      201.63      146.60     15.45 o 
   1  20   2      606.84      613.01     19.15 o 
   2  20   2      575.60      594.71     18.21 o 
   3  20   2        0.05       15.10      5.19 o 
   4  20   2      386.30      350.18     26.57 o 
   5  20   2      709.30      620.00     31.60 o 
   6  20   2      979.51      948.63     71.05 o 
  -7  21   2      352.10      319.60     19.87 o 
  -6  21   2       21.05       12.31      7.21 o 
  -5  21   2      529.95      507.51     22.09 o 
  -4  21   2     1031.60     1013.43     39.05 o 
  -3  21   2      384.86      368.62     13.39 o 
  -2  21   2       91.40       65.16      6.78 o 
  -1  21   2       37.17       27.62      4.12 o 
   0  21   2      251.57      211.79     12.21 o 
   1  21   2      355.75      359.28     14.90 o 
   2  21   2      273.74      276.08     16.60 o 
   3  21   2      237.31      251.71     13.80 o 
   4  21   2       62.27       50.63     11.18 o 
   5  21   2       49.91       30.04     13.90 o 
   6  21   2      513.27      396.77     36.61 o 
   7  21   2      728.38      672.47     62.77 o 
  -6  22   2     1923.02     1954.62     66.76 o 
  -5  22   2     1772.26     1897.06     46.62 o 
  -4  22   2       49.07       35.66      9.53 o 
  -3  22   2      230.45      200.90     11.75 o 
  -2  22   2      359.45      300.40     19.31 o 
  -1  22   2      925.61      914.93     26.16 o 
   0  22   2      925.72      967.77     42.49 o 
   1  22   2       78.56       87.42     11.49 o 
   2  22   2       40.78       21.78     15.68 o 
   3  22   2      178.75      121.52     46.61 o 
   4  22   2     1262.51     1383.43     49.33 o 
   5  22   2     2633.64     2925.86    133.03 o 
   6  22   2      973.14      968.04     64.99 o 
  -4  23   2      774.68      772.17     33.75 o 
  -3  23   2      220.30      216.78     16.67 o 
  -2  23   2        8.06       17.50      4.59 o 
  -1  23   2        0.79       17.40      7.55 o 
   0  23   2      283.42      288.19     23.60 o 
   1  23   2      490.56      507.93     22.36 o 
   2  23   2       84.21       76.52     15.91 o 
   3  23   2       91.41       84.92     13.28 o 
   4  23   2      135.25      140.30     17.55 o 
  -2  24   2      242.80      240.46     21.10 o 
  -1  24   2      138.07      119.96     24.68 o 
   0  24   2      151.55      164.82     21.09 o 
   1  24   2       37.14       29.68      8.28 o 
 -15   1   3      192.83      184.83     23.03 o 
 -14   1   3      209.93      176.56     20.56 o 
 -13   1   3      327.53      288.83     43.48 o 
 -12   1   3      435.51      440.32     37.48 o 
 -11   1   3      583.11      550.20     32.80 o 
 -10   1   3        0.84        8.06      4.73 o 
  -9   1   3      891.88      816.24     26.45 o 
  -8   1   3       10.98        5.68      2.54 o 
  -7   1   3     4150.97     4206.82     61.68 o 
  -6   1   3     3539.94     3692.95     61.66 o 
  -5   1   3       65.44       75.07      3.73 o 
  -4   1   3        6.42        5.53      1.69 o 
  -3   1   3      881.01      939.72     12.38 o 
  -2   1   3    15795.14    15789.82     91.30 o 
  -1   1   3      260.63      320.87      6.31 o 
   0   1   3      957.41      968.70     10.90 o 
   1   1   3    18421.06    18027.25    185.48 o 
   2   1   3      475.19      436.91      9.42 o 
   3   1   3      876.02      885.86     17.38 o 
   4   1   3     5081.43     5059.45     90.58 o 
   5   1   3        0.10        0.56      2.73 o 
   6   1   3     1203.84     1064.42     46.38 o 
   7   1   3        9.26       14.60      7.99 o 
   8   1   3      403.65      385.70     26.92 o 
   9   1   3      137.17      121.77     12.16 o 
  10   1   3       14.00       20.44      9.07 o 
  11   1   3     1066.65     1089.73     56.21 o 
  12   1   3       81.72       75.73     17.04 o 
  13   1   3       14.34       16.90     13.04 o 
  14   1   3        0.32       22.18     14.51 o 
 -15   2   3      197.90      235.64     29.42 o 
 -14   2   3       73.89       88.00     23.08 o 
 -13   2   3       16.52       21.05     17.68 o 
 -12   2   3      468.75      418.53     51.47 o 
 -11   2   3     5270.78     6405.53    144.93 o 
 -10   2   3     6676.23     7604.73    149.19 o 
  -9   2   3      561.42      599.70     20.44 o 
  -8   2   3      465.69      429.60     10.37 o 
  -7   2   3       74.37       64.33      6.17 o 
  -6   2   3    15136.05    14570.22    167.08 o 
  -5   2   3     9185.46     9332.30    113.54 o 
  -4   2   3     2757.88     2361.33     39.61 o 
  -3   2   3     2213.16     2121.92     31.30 o 
  -2   2   3     2325.01     2630.93     23.02 o 
  -1   2   3    29710.18    28573.23    198.69 o 
   0   2   3    21826.96    21724.70    124.01 o 
   1   2   3     8983.45     8470.52     62.85 o 
   2   2   3      882.77      820.51     15.76 o 
   3   2   3      769.97      761.04     15.41 o 
   4   2   3     1038.83     1109.26     26.82 o 
   5   2   3    14571.31    13870.64    251.07 o 
   6   2   3     5134.40     4968.37    147.35 o 
   8   2   3      107.40      110.09     11.01 o 
   9   2   3     1289.91     1436.04     57.03 o 
  10   2   3     2951.74     3239.77    138.32 o 
  11   2   3      396.90      368.28     29.48 o 
  12   2   3      280.14      244.93     22.63 o 
  13   2   3      147.47      143.38     28.05 o 
  14   2   3      224.94      210.71     28.86 o 
 -15   3   3       48.16        2.99     12.25 o 
 -14   3   3      198.18      176.75     26.06 o 
 -13   3   3      443.32      460.94     34.39 o 
 -12   3   3      609.36      600.67     36.45 o 
 -11   3   3      297.21      227.97     19.74 o 
 -10   3   3      194.06      181.98      8.79 o 
  -9   3   3     1294.67     1334.43     35.88 o 
  -8   3   3     1902.71     1992.00     35.32 o 
  -7   3   3     7439.79     7606.57     73.12 o 
  -6   3   3      281.72      215.45      6.89 o 
  -5   3   3     1564.64     1455.93     23.66 o 
  -4   3   3     3319.69     2962.08     42.53 o 
  -3   3   3     3004.32     3082.12     35.99 o 
  -2   3   3    12154.05    11722.61     84.23 o 
  -1   3   3      711.27      793.82     10.20 o 
   0   3   3     2768.37     3025.45     16.90 o 
   1   3   3    19267.88    19514.10    112.88 o 
   2   3   3      135.41      181.22      3.82 o 
   3   3   3       75.21       37.22      4.27 o 
   4   3   3      363.45      349.76      9.09 o 
   5   3   3     1843.10     1703.43     15.80 o 
   6   3   3     3462.70     3443.80     67.55 o 
   7   3   3     1339.95     1313.33     28.56 o 
   8   3   3      654.04      631.12     22.42 o 
   9   3   3       13.07       22.32      5.66 o 
  10   3   3      371.99      326.38     24.00 o 
  11   3   3     1337.58     1295.96     81.26 o 
  12   3   3      521.85      479.55     29.73 o 
  13   3   3       74.16       64.14     12.15 o 
  14   3   3       10.52       22.80      7.42 o 
 -15   4   3      137.75      112.57     20.89 o 
 -14   4   3      146.60      141.84     19.30 o 
 -13   4   3       55.00       55.90     10.41 o 
 -12   4   3      781.19      735.78     41.86 o 
 -11   4   3      591.60      580.73     25.65 o 
 -10   4   3     1860.88     1892.71     47.84 o 
  -9   4   3      653.77      645.86     23.28 o 
  -8   4   3      463.07      424.54     13.64 o 
  -7   4   3     5961.21     6430.45     94.90 o 
  -6   4   3    17004.46    17609.88    172.30 o 
  -5   4   3     6610.00     6385.15     71.12 o 
  -4   4   3     5795.36     6011.47     66.56 o 
  -3   4   3      988.85      913.50     12.45 o 
  -2   4   3     2061.87     2024.58     22.88 o 
  -1   4   3     3413.10     3175.88     20.11 o 
   0   4   3    10829.38    10661.64     74.78 o 
   1   4   3    11520.10    11540.40     81.74 o 
   2   4   3     1048.52     1077.93     15.25 o 
   3   4   3       91.62       85.50      4.22 o 
   4   4   3     6134.56     6188.32     76.67 o 
   5   4   3     6400.68     5674.78     82.25 o 
   6   4   3     4535.58     4550.71     58.38 o 
   7   4   3     1068.43      995.25     22.74 o 
   8   4   3     2248.59     2306.29     50.19 o 
   9   4   3     4679.22     4964.39    123.70 o 
  10   4   3     3697.09     4276.03    126.51 o 
  11   4   3     1340.71     1331.53     82.70 o 
  12   4   3      229.01      211.22     24.32 o 
  13   4   3       66.56       68.31     13.68 o 
  14   4   3      243.10      271.73     27.02 o 
 -15   5   3       47.16       30.32     11.57 o 
 -14   5   3       10.76       18.47      9.33 o 
 -13   5   3        4.80       11.87      8.47 o 
 -12   5   3      131.34      128.61     25.48 o 
 -11   5   3       90.40       73.05     10.73 o 
 -10   5   3      185.91      167.22     12.79 o 
  -9   5   3      288.03      251.28     13.66 o 
  -8   5   3      260.51      243.02     12.89 o 
  -7   5   3      647.21      668.59     19.88 o 
  -6   5   3     3419.28     3623.69     60.58 o 
  -5   5   3       37.90       55.85      3.86 o 
  -4   5   3     1141.66      995.73     18.63 o 
  -3   5   3     2033.49     2134.77     27.09 o 
  -2   5   3     7231.68     7364.09     58.98 o 
  -1   5   3      535.88      564.34      8.25 o 
   0   5   3     1957.60     2021.17     21.67 o 
   1   5   3       58.16       49.96      1.94 o 
   2   5   3        0.89        7.95      1.42 o 
   3   5   3      295.82      246.74      5.58 o 
   4   5   3      911.53     1106.48     22.88 o 
   5   5   3      610.32      579.84     13.26 o 
   6   5   3      203.41      198.98      9.91 o 
   7   5   3     1219.25     1159.77     22.17 o 
   8   5   3      728.05      715.36     21.32 o 
   9   5   3      237.51      200.88      7.12 o 
  10   5   3      326.36      300.69     19.40 o 
  11   5   3        2.24        8.64      8.64 o 
  12   5   3       56.86       37.94     13.79 o 
  13   5   3       44.83       41.48     12.29 o 
  14   5   3       62.81       52.05     16.35 o 
 -15   6   3       18.08       23.04     11.35 o 
 -14   6   3       81.53       69.84     16.22 o 
 -13   6   3      263.70      238.44     23.30 o 
 -12   6   3       20.97       14.01      7.45 o 
 -11   6   3       86.58       93.46     16.39 o 
 -10   6   3        7.98       16.36      6.95 o 
  -9   6   3        3.42       23.76      7.29 o 
  -8   6   3       35.86       52.21      8.77 o 
  -7   6   3     1099.52      999.72     23.68 o 
  -6   6   3       11.08       20.78      5.45 o 
  -5   6   3      959.27     1022.46     24.42 o 
  -4   6   3     1442.20     1595.73     28.56 o 
  -3   6   3    11598.21    12451.59     88.64 o 
  -2   6   3     8454.68     8603.38     66.66 o 
  -1   6   3      622.95      740.56      9.21 o 
   0   6   3     2146.58     1839.08     19.10 o 
   1   6   3     2438.34     2686.56     28.20 o 
   2   6   3     3910.16     3892.83     47.47 o 
   3   6   3       49.25       46.71      5.80 o 
   4   6   3     1369.37     1239.01     15.92 o 
   5   6   3     2546.28     2738.03     46.95 o 
   6   6   3     4413.45     4512.80     58.39 o 
   7   6   3     6411.26     6553.79     91.90 o 
   8   6   3       89.44       86.48     11.18 o 
   9   6   3      115.41       94.27      9.28 o 
  10   6   3        1.99       15.87      6.07 o 
  11   6   3       49.73       57.48     12.10 o 
  12   6   3      182.06      179.48     19.14 o 
  13   6   3       21.08       13.95     10.23 o 
  14   6   3        9.30       14.31      9.31 o 
 -14   7   3      715.89      687.81     46.04 o 
 -13   7   3     1234.38     1315.05     73.42 o 
 -12   7   3      615.27      653.31     36.92 o 
 -11   7   3        1.32       13.07      9.46 o 
 -10   7   3      797.45      772.61     31.61 o 
  -9   7   3     1911.30     1946.72     49.10 o 
  -8   7   3     1295.18     1383.87     43.73 o 
  -7   7   3     2053.77     1999.41     34.61 o 
  -6   7   3     4612.39     4692.82     71.20 o 
  -5   7   3        4.54       21.62      5.41 o 
  -4   7   3     6704.36     6710.70     86.48 o 
  -3   7   3     9384.66     9376.05     62.03 o 
  -2   7   3    12907.48    13400.99    115.71 o 
  -1   7   3    16053.84    16463.49     88.21 o 
   0   7   3        2.10       13.41      3.78 o 
   1   7   3     5534.84     5372.60     40.97 o 
   2   7   3     3526.33     3205.09     40.25 o 
   3   7   3     5340.00     5118.42     49.31 o 
   4   7   3       24.35       18.25      3.58 o 
   5   7   3      472.73      458.16     20.43 o 
   6   7   3     2091.86     2184.66     43.10 o 
   7   7   3       73.52       75.40      5.21 o 
   8   7   3      114.40      120.85      9.79 o 
   9   7   3      276.50      257.87     15.46 o 
  10   7   3       25.06       17.69      7.08 o 
  11   7   3      294.67      251.37     28.57 o 
  12   7   3      435.83      441.65     24.11 o 
  13   7   3      568.92      565.71     36.26 o 
  14   7   3      244.05      196.23     22.70 o 
 -14   8   3      107.10      111.42     18.73 o 
 -13   8   3      166.48      162.04     39.11 o 
 -12   8   3      514.87      434.29     42.53 o 
 -11   8   3      994.65     1052.89     37.56 o 
 -10   8   3      956.83      981.72     36.87 o 
  -9   8   3      511.70      538.81     46.67 o 
  -8   8   3        0.88        6.19      7.94 o 
  -7   8   3      147.01      141.96      7.22 o 
  -6   8   3     1441.94     1373.61     30.83 o 
  -5   8   3     1096.38      990.67     20.17 o 
  -4   8   3     1657.56     1569.37     13.21 o 
  -3   8   3      531.15      441.83     16.83 o 
  -2   8   3     6492.49     6509.16     77.53 o 
  -1   8   3    11798.39    12342.23     74.48 o 
   0   8   3    22470.28    23239.80    121.16 o 
   1   8   3     2435.82     2257.88     31.84 o 
   2   8   3     4363.80     4544.73     56.50 o 
   3   8   3    11384.05    11799.26     87.75 o 
   4   8   3     9257.83    10079.83     75.84 o 
   5   8   3     2936.85     2875.41     44.62 o 
   6   8   3       54.33       61.03      6.86 o 
   7   8   3       81.45       73.52      6.61 o 
   8   8   3      428.23      427.34     18.39 o 
   9   8   3      389.22      396.23     26.86 o 
  10   8   3      173.36      182.68     26.84 o 
  11   8   3      267.96      276.85     22.49 o 
  12   8   3        2.74       27.89     14.35 o 
  13   8   3      224.59      172.05     17.49 o 
  14   8   3      377.40      365.72     26.98 o 
 -14   9   3      852.33      880.75     41.48 o 
 -13   9   3      940.03      996.91     45.42 o 
 -12   9   3       51.01       22.43      5.08 o 
 -11   9   3       48.62       43.28      9.07 o 
 -10   9   3      809.32      857.35     36.04 o 
  -9   9   3     1392.93     1436.53     36.04 o 
  -8   9   3     1997.19     2099.77     52.04 o 
  -7   9   3      259.58      224.38      9.75 o 
  -6   9   3       44.90       36.05      6.81 o 
  -5   9   3       42.49       44.14      5.67 o 
  -4   9   3       50.71       48.58      5.35 o 
  -3   9   3    19647.76    20149.36    200.96 o 
  -2   9   3     5344.15     4983.10     94.28 o 
  -1   9   3      818.59      861.96     18.53 o 
   0   9   3      984.12      952.06     20.84 o 
   1   9   3    14789.09    16095.66    110.83 o 
   2   9   3    32990.46    34004.61    373.11 o 
   3   9   3     8633.48     8691.76     82.23 o 
   4   9   3       61.57       32.11      3.62 o 
   5   9   3     1077.81      992.27     17.42 o 
   6   9   3      678.47      685.62     24.10 o 
   7   9   3     3110.28     3323.51    109.92 o 
   8   9   3     3756.37     4017.33    103.92 o 
   9   9   3      238.35      231.33     17.35 o 
  10   9   3      156.60      148.26     47.41 o 
  11   9   3        5.92       14.72     11.78 o 
  12   9   3      428.03      485.52     28.94 o 
  13   9   3      514.53      591.55     39.96 o 
 -14  10   3       70.37       31.54     19.65 o 
 -13  10   3      411.68      437.79     32.54 o 
 -12  10   3      435.26      436.71     18.74 o 
 -11  10   3       22.41       15.49      5.82 o 
 -10  10   3        1.38        6.45      2.76 o 
  -9  10   3      159.51      152.05     10.96 o 
  -8  10   3      578.76      530.04     15.13 o 
  -7  10   3     2155.50     2212.80     43.38 o 
  -6  10   3      850.64      827.73     22.05 o 
  -5  10   3       34.68       28.48      6.04 o 
  -4  10   3     3628.29     3645.42     47.45 o 
  -3  10   3       16.76        9.73      3.62 o 
  -2  10   3    13577.71    13910.75    129.00 o 
  -1  10   3     7032.74     7429.25     87.58 o 
   0  10   3     6347.10     6340.28     75.32 o 
   1  10   3     2480.85     2443.85     21.03 o 
   2  10   3      183.08      202.74      8.21 o 
   3  10   3     9619.12     9593.86     80.40 o 
   4  10   3     6623.87     6907.60     65.11 o 
   5  10   3      948.04      948.07     18.99 o 
   6  10   3      189.39      171.27     12.22 o 
   7  10   3      160.70      125.85     11.90 o 
   8  10   3      566.38      494.83     32.36 o 
   9  10   3      270.62      237.94     24.10 o 
  10  10   3       12.37       12.37      9.82 o 
  11  10   3      494.36      475.62     30.57 o 
  12  10   3      425.99      436.14     29.29 o 
  13  10   3        9.52       16.34     11.56 o 
 -13  11   3        0.25        7.18      6.41 o 
 -12  11   3      121.84      112.63     12.21 o 
 -11  11   3      161.96      180.12     15.76 o 
 -10  11   3       38.79       44.58      7.37 o 
  -9  11   3        4.12        7.24      5.18 o 
  -8  11   3      829.48      774.86     31.33 o 
  -7  11   3      561.82      523.61     19.77 o 
  -6  11   3      243.60      224.72      7.93 o 
  -5  11   3        1.47        4.16      6.64 o 
  -4  11   3      502.41      453.23     11.22 o 
  -3  11   3      525.19      524.27     12.56 o 
  -2  11   3      589.02      593.71     20.61 o 
  -1  11   3     2281.63     2430.85     48.52 o 
   0  11   3      267.48      278.85      8.08 o 
   1  11   3     1681.89     1566.20     35.01 o 
   2  11   3      378.45      322.83      9.39 o 
   3  11   3        0.17        4.70      4.39 o 
   4  11   3      795.25      798.43     14.75 o 
   5  11   3      958.12      942.85     26.85 o 
   6  11   3      105.07       86.26      6.65 o 
   7  11   3       22.16       23.53      7.60 o 
   8  11   3       25.12       32.55     10.15 o 
   9  11   3        5.54        5.89      5.78 o 
  10  11   3        0.88        9.80      8.00 o 
  11  11   3        1.62       -0.02      6.00 o 
  12  11   3       99.70       91.00     14.60 o 
  13  11   3      247.87      210.78     30.32 o 
 -13  12   3       15.37       14.41      6.38 o 
 -12  12   3        5.88       12.50      3.86 o 
 -11  12   3        2.92       16.30      4.57 o 
 -10  12   3      354.21      344.28     19.39 o 
  -9  12   3      769.80      831.77     34.20 o 
  -8  12   3      112.42       99.30      8.71 o 
  -7  12   3      680.89      647.20     23.73 o 
  -6  12   3     1094.44     1121.33     26.91 o 
  -5  12   3       87.42       78.04      6.85 o 
  -4  12   3      192.75      215.85      9.41 o 
  -3  12   3       96.19      102.57      6.97 o 
  -2  12   3     1394.35     1475.72     44.32 o 
  -1  12   3       23.13       15.55      3.15 o 
   0  12   3       26.71       29.27      5.13 o 
   1  12   3      518.15      563.09     11.66 o 
   2  12   3      466.25      387.77      8.30 o 
   3  12   3      260.24      242.89     11.31 o 
   4  12   3      396.00      433.54     15.90 o 
   5  12   3      299.61      280.92     11.81 o 
   6  12   3     1837.67     1891.68     40.11 o 
   7  12   3      754.10      747.57     34.50 o 
   8  12   3      363.33      344.32     21.57 o 
   9  12   3      457.79      459.86     32.24 o 
  10  12   3        0.93        6.22      4.10 o 
  11  12   3       27.46       32.80     14.23 o 
  12  12   3       60.00       33.36     10.44 o 
 -13  13   3      680.14      755.45     49.02 o 
 -12  13   3      146.46      132.22     10.46 o 
 -11  13   3       78.31       75.21      8.52 o 
 -10  13   3       14.21       13.38      4.71 o 
  -9  13   3     1724.26     1771.69     61.39 o 
  -8  13   3     4032.31     4573.54    201.55 o 
  -7  13   3     1271.62     1183.82     31.63 o 
  -6  13   3      337.97      314.82     11.74 o 
  -5  13   3     3312.90     3481.81     58.52 o 
  -4  13   3     4602.50     4927.98     97.39 o 
  -3  13   3    13923.38    15357.71    197.27 o 
  -2  13   3     1106.44     1054.62     28.06 o 
  -1  13   3      935.26      893.34     21.81 o 
   0  13   3      380.59      390.54      8.20 o 
   1  13   3     2382.14     2438.78     48.58 o 
   2  13   3     4823.69     4894.96     57.02 o 
   3  13   3     5681.22     5944.05     88.74 o 
   4  13   3      345.91      351.09     12.59 o 
   5  13   3      340.44      319.42     12.18 o 
   6  13   3      418.55      420.68     18.19 o 
   7  13   3     3375.75     3586.17     82.07 o 
   8  13   3     3150.38     3338.84     85.41 o 
   9  13   3       20.94       18.47      6.13 o 
  10  13   3      344.44      305.81     23.01 o 
  11  13   3      266.34      251.31     26.09 o 
  12  13   3      515.14      512.12     35.85 o 
 -12  14   3       97.01       96.26     14.88 o 
 -11  14   3      125.84      121.41     11.35 o 
 -10  14   3      352.70      314.86     15.01 o 
  -9  14   3      241.80      215.34     13.24 o 
  -8  14   3      173.51      134.48     13.49 o 
  -7  14   3     1927.40     1971.19     59.00 o 
  -6  14   3     1452.25     1486.54     27.69 o 
  -5  14   3     1523.67     1564.71     51.23 o 
  -4  14   3      137.68      108.82      4.88 o 
  -3  14   3     1204.18     1125.21     37.91 o 
  -2  14   3     5284.27     5842.21    114.63 o 
  -1  14   3     1807.24     1961.61     41.60 o 
   0  14   3     1447.87     1421.77     28.36 o 
   1  14   3      645.90      641.38     21.62 o 
   2  14   3       13.55        9.58      4.48 o 
   3  14   3      340.99      345.02     23.99 o 
   4  14   3     1278.84     1429.80     35.14 o 
   5  14   3     2466.97     2772.65     65.88 o 
   6  14   3      641.97      615.82     22.51 o 
   7  14   3       21.63       15.08     11.96 o 
   8  14   3     2153.94     2219.28     66.81 o 
   9  14   3     2478.10     2686.08    170.01 o 
  10  14   3      608.45      589.09     24.94 o 
  11  14   3      229.03      191.95     18.16 o 
  12  14   3        8.66        7.14      8.09 o 
 -12  15   3       38.71       22.02      7.80 o 
 -11  15   3        0.63        9.05      6.06 o 
 -10  15   3      525.38      539.53     22.16 o 
  -9  15   3     1857.15     1940.65     47.59 o 
  -8  15   3     2976.85     3169.64     86.86 o 
  -7  15   3     1674.58     1760.19     51.84 o 
  -6  15   3       58.98       58.17      7.59 o 
  -5  15   3     1712.41     1792.82     57.54 o 
  -4  15   3     5112.89     5685.72    101.34 o 
  -3  15   3     4028.86     4113.67     64.87 o 
  -2  15   3      913.16      889.97     25.62 o 
  -1  15   3      100.27       78.83      4.16 o 
   0  15   3      542.08      525.59     18.61 o 
   1  15   3     3141.24     3229.45     55.11 o 
   2  15   3     3696.09     3800.72     78.15 o 
   3  15   3     1705.26     1712.54     44.68 o 
   4  15   3      326.45      309.62     14.80 o 
   5  15   3      196.50      166.45      8.83 o 
   6  15   3     1386.52     1450.04     35.40 o 
   7  15   3     2630.53     2918.60     63.79 o 
   8  15   3     2066.92     2139.07     85.85 o 
   9  15   3      424.19      407.22     23.11 o 
  10  15   3        4.70       10.11      7.11 o 
  11  15   3      403.70      351.34     25.23 o 
 -11  16   3        0.81        7.49      5.87 o 
 -10  16   3        1.10       22.36      7.26 o 
  -9  16   3      105.44       88.88     10.68 o 
  -8  16   3        5.74        8.82      6.03 o 
  -7  16   3        2.20        7.61      4.48 o 
  -6  16   3      305.31      259.17     15.81 o 
  -5  16   3        1.54        6.66      5.02 o 
  -4  16   3      354.85      296.71     13.61 o 
  -3  16   3       98.10       79.26     10.86 o 
  -2  16   3       73.58       57.25      8.04 o 
  -1  16   3       20.58       11.48      3.64 o 
   0  16   3      160.85      132.77     11.10 o 
   1  16   3     1361.97     1257.86     26.49 o 
   2  16   3      322.42      277.22     26.98 o 
   3  16   3       18.88       15.44      7.71 o 
   4  16   3      645.25      661.67     24.82 o 
   5  16   3      693.47      678.86     26.96 o 
   6  16   3      166.97      151.46     13.43 o 
   7  16   3       81.76       86.43     10.47 o 
   8  16   3       64.45       49.66     14.43 o 
   9  16   3       14.89       22.37      8.19 o 
  10  16   3       93.09      107.97     16.66 o 
  11  16   3        0.40        3.45      5.82 o 
 -11  17   3        0.91        2.53      7.11 o 
 -10  17   3       14.89       19.33      5.07 o 
  -9  17   3       30.04       32.74      9.54 o 
  -8  17   3       57.88       58.15      7.79 o 
  -7  17   3      233.88      220.02     19.19 o 
  -6  17   3      100.45       96.17      9.20 o 
  -5  17   3      202.17      200.99     14.84 o 
  -4  17   3       31.71       31.00      6.91 o 
  -3  17   3       83.53       97.16      7.97 o 
  -2  17   3       12.95       11.32      5.88 o 
  -1  17   3       50.95       37.36      5.00 o 
   0  17   3       51.57       31.30      4.64 o 
   1  17   3       21.32        7.74      6.85 o 
   2  17   3       89.91       80.95      7.12 o 
   3  17   3        6.23       12.61      5.45 o 
   4  17   3      306.03      236.73     17.31 o 
   5  17   3      225.77      186.50     15.95 o 
   6  17   3        0.54        2.21      4.57 o 
   7  17   3       45.65       37.99      4.92 o 
   8  17   3       27.98       29.43     10.56 o 
   9  17   3       67.74       41.55     13.50 o 
  10  17   3        9.47       22.56     10.13 o 
 -10  18   3      593.04      645.01     37.52 o 
  -9  18   3      192.63      178.66     11.79 o 
  -8  18   3       46.53       31.91      7.29 o 
  -7  18   3      718.06      708.77     26.14 o 
  -6  18   3     1135.64     1176.12     34.75 o 
  -5  18   3     1191.26     1298.27     37.40 o 
  -4  18   3      872.80      872.54     25.37 o 
  -3  18   3       10.05        7.88      4.01 o 
  -2  18   3      839.78      911.84     32.56 o 
  -1  18   3     1038.18     1011.52     41.07 o 
   0  18   3      840.42      800.65     30.77 o 
   1  18   3      289.77      265.13     13.59 o 
   2  18   3       46.91       19.17      5.46 o 
   3  18   3     1645.34     1726.75     52.12 o 
   4  18   3     2271.55     2353.87     61.21 o 
   5  18   3     1012.70      977.17     29.13 o 
   6  18   3      743.14      800.11     32.68 o 
   7  18   3      125.86      130.94     13.39 o 
   8  18   3      299.63      291.12     30.34 o 
   9  18   3      525.44      513.88     27.85 o 
  -9  19   3      734.21      705.11     28.62 o 
  -8  19   3      700.32      729.24     25.94 o 
  -7  19   3      239.53      250.87     20.55 o 
  -6  19   3       57.69       48.97      7.64 o 
  -5  19   3      462.13      450.61     17.47 o 
  -4  19   3      621.59      651.95     16.00 o 
  -3  19   3      667.97      704.64     19.24 o 
  -2  19   3      499.26      495.89     19.99 o 
  -1  19   3        6.50        8.16      6.66 o 
   0  19   3      806.89      798.10     24.97 o 
   1  19   3     1410.11     1429.20     39.99 o 
   2  19   3     1952.86     2125.46     55.87 o 
   3  19   3      936.08      930.69     35.98 o 
   4  19   3       82.51       81.19     17.12 o 
   5  19   3      166.94      135.18     10.75 o 
   6  19   3      754.51      746.36     22.75 o 
   7  19   3      930.18      799.50     83.58 o 
   8  19   3      632.82      673.89     45.67 o 
   9  19   3      245.33      227.77     26.24 o 
  -8  20   3       95.35      104.25     14.14 o 
  -7  20   3      457.33      454.22     25.55 o 
  -6  20   3     1443.37     1548.56     48.10 o 
  -5  20   3      816.09      889.83     23.02 o 
  -4  20   3       32.67       23.39      6.63 o 
  -3  20   3      409.17      376.87     14.71 o 
  -2  20   3      875.75      899.32     28.04 o 
  -1  20   3     1863.97     2072.27     57.97 o 
   0  20   3     1642.22     1708.15     48.89 o 
   1  20   3      369.71      393.98     23.38 o 
   2  20   3       25.74       36.12     17.45 o 
   3  20   3      123.20      113.77     10.45 o 
   4  20   3      753.81      778.53     24.06 o 
   5  20   3     1336.49     1399.52     43.08 o 
   6  20   3      276.83      213.27     17.28 o 
   7  20   3       25.13       17.87      9.50 o 
   8  20   3       84.65       59.18     24.63 o 
  -7  21   3       15.97        9.86      4.30 o 
  -6  21   3       46.21       37.14      9.89 o 
  -5  21   3      696.09      709.93     24.38 o 
  -4  21   3      690.89      695.01     26.97 o 
  -3  21   3      104.66       81.50      8.25 o 
  -2  21   3      158.34      143.81      9.61 o 
  -1  21   3      139.33      142.20     10.13 o 
   0  21   3       43.87       41.83      8.34 o 
   1  21   3      350.92      365.31     19.00 o 
   2  21   3       27.64       17.51      5.94 o 
   3  21   3      117.51       88.30      7.83 o 
   4  21   3      396.35      376.77     20.22 o 
   6  21   3      252.79      229.61     37.20 o 
   7  21   3      224.65      197.72     23.95 o 
  -6  22   3       41.08       21.74      7.91 o 
  -5  22   3       13.36       15.08      4.50 o 
  -4  22   3      105.39       87.58     11.61 o 
  -3  22   3       95.80       67.46      9.32 o 
  -2  22   3       18.75        8.80      4.82 o 
  -1  22   3       91.52       63.74      9.48 o 
   0  22   3       62.72       37.77     11.19 o 
   1  22   3      117.77       93.65     12.11 o 
   2  22   3        3.50       12.83      5.62 o 
   3  22   3      113.45       90.15     13.20 o 
   4  22   3       35.36       35.23     13.03 o 
   5  22   3       17.23       14.13      8.79 o 
  -4  23   3      259.87      219.68     12.51 o 
  -3  23   3      258.37      216.28     14.90 o 
  -2  23   3      397.11      393.72     29.97 o 
  -1  23   3       89.61       66.98     11.76 o 
   0  23   3      200.94      199.23     17.02 o 
   1  23   3      547.05      530.38     29.13 o 
   2  23   3      345.97      364.92     24.51 o 
   3  23   3       14.29        6.25      6.00 o 
   4  23   3       16.08        8.07      7.57 o 
  -1  24   3     1270.89     1368.99     50.90 o 
   0  24   3     1823.54     2090.20     71.70 o 
   1  24   3      369.33      355.08     19.43 o 
 -15   0   4      319.91      324.99     35.93 o 
 -14   0   4       34.87       13.48      7.93 o 
 -13   0   4       38.11       47.00     20.15 o 
 -12   0   4     2011.68     2129.36   1099.74 o 
 -11   0   4     4787.87     5660.51    183.25 o 
 -10   0   4     2962.43     3197.05    134.29 o 
  -9   0   4      758.16      729.70     47.25 o 
  -8   0   4     1507.70     1484.07     58.62 o 
  -7   0   4      115.36      131.28     13.32 o 
  -6   0   4    11959.84    11508.80    160.32 o 
  -5   0   4     2633.43     2277.85     46.62 o 
  -4   0   4     2753.60     2964.76     51.88 o 
  -3   0   4     2900.60     2994.52     29.47 o 
  -2   0   4    11213.27    10721.35    155.83 o 
  -1   0   4    19475.13    18609.58    164.10 o 
   0   0   4    45997.90    43549.91    463.29 o 
   1   0   4      324.63      294.89      5.95 o 
   2   0   4     5156.76     5310.95    109.62 o 
   3   0   4    10690.78    10645.86    195.77 o 
   4   0   4    10846.31    10413.17    153.11 o 
   5   0   4    11942.15    11569.60    232.43 o 
   6   0   4      272.56      235.94     16.86 o 
   7   0   4     1215.42     1073.32     44.80 o 
   8   0   4      181.34      195.09     65.05 o 
   9   0   4      490.34      518.21     36.72 o 
  10   0   4     4381.45     5377.91    220.70 o 
  11   0   4      472.86      422.13     46.79 o 
  12   0   4       38.41       59.25     13.56 o 
  13   0   4      104.69       83.33     13.77 o 
  14   0   4      594.30      547.03     57.99 o 
 -15   1   4       53.87       43.66     16.29 o 
 -14   1   4      141.94      135.78     23.63 o 
 -13   1   4      193.69      172.70     19.17 o 
 -12   1   4       23.21       18.89      7.83 o 
 -11   1   4       71.51       64.21     15.16 o 
 -10   1   4      450.66      473.62     37.57 o 
  -9   1   4       28.83       33.91     10.11 o 
  -8   1   4      223.40      190.01     15.79 o 
  -7   1   4     1305.79     1383.10     55.17 o 
  -6   1   4     1777.60     1628.62     12.67 o 
  -5   1   4      265.61      267.30      6.88 o 
  -4   1   4       48.38       59.19      2.69 o 
  -3   1   4     3137.54     2972.63     25.16 o 
  -2   1   4     7312.74     7471.61     64.71 o 
  -1   1   4    17126.71    16499.52    118.58 o 
   0   1   4     2718.65     3003.57     17.23 o 
   1   1   4    10951.47    10473.85     80.19 o 
   2   1   4    13341.54    13163.79    102.62 o 
   3   1   4      317.79      257.54      7.38 o 
   4   1   4       86.74       81.27      7.81 o 
   5   1   4     4450.75     4135.65    135.93 o 
   6   1   4     6058.45     5759.96    105.80 o 
   7   1   4      223.90      254.75     23.39 o 
   8   1   4       70.33       64.18      8.70 o 
   9   1   4       11.45       15.32      8.94 o 
  10   1   4      322.34      283.79     22.68 o 
  11   1   4     1240.93     1221.41     62.19 o 
  12   1   4      418.62      391.00     29.92 o 
  13   1   4      146.26      139.13     16.96 o 
  14   1   4       14.98       27.35      9.80 o 
 -15   2   4      300.66      335.10     35.68 o 
 -14   2   4       61.33       55.16     15.61 o 
 -13   2   4      270.85      286.23     31.35 o 
 -12   2   4      837.98      867.70     58.73 o 
 -11   2   4      820.83      813.35     59.46 o 
 -10   2   4      387.24      328.14     16.50 o 
  -9   2   4       18.19       32.03      5.86 o 
  -8   2   4      630.46      584.08     18.58 o 
  -7   2   4      704.61      615.17     14.99 o 
  -6   2   4      232.32      196.15      6.23 o 
  -5   2   4      558.48      475.76      8.26 o 
  -4   2   4     3046.27     3014.51     37.52 o 
  -3   2   4     1194.45     1038.89     13.83 o 
  -2   2   4       53.77       52.25      1.96 o 
  -1   2   4    12185.59    11667.26     73.58 o 
   0   2   4     7331.32     7654.91     46.79 o 
   1   2   4     4926.47     4908.28     51.42 o 
   2   2   4       55.15       69.48      4.72 o 
   3   2   4     4118.51     3927.61     68.71 o 
   4   2   4     3225.07     2845.37     72.46 o 
   5   2   4     1288.53     1165.19     19.60 o 
   6   2   4      172.41      167.62     12.18 o 
   7   2   4       41.11       51.95     14.10 o 
   8   2   4       74.49       76.18      9.90 o 
   9   2   4      436.91      426.03     24.50 o 
  10   2   4      281.84      223.72     20.11 o 
  11   2   4      691.28      632.22     40.33 o 
  12   2   4      161.87      153.94     30.92 o 
  13   2   4       56.74       73.37     14.72 o 
  14   2   4      196.47      178.52     20.95 o 
 -15   3   4       52.94       60.49     18.62 o 
 -14   3   4        0.69       29.08     16.28 o 
 -13   3   4        0.44       -2.40      7.49 o 
 -12   3   4      192.53      189.51     21.53 o 
 -11   3   4      271.36      273.08     20.26 o 
 -10   3   4      218.56      212.79      8.72 o 
  -9   3   4      184.64      170.64     10.07 o 
  -8   3   4     1491.69     1407.49     26.35 o 
  -7   3   4     1607.95     1738.21     32.10 o 
  -6   3   4      264.59      320.17      7.56 o 
  -5   3   4     4305.47     4341.71     45.03 o 
  -4   3   4     3882.78     3926.82     55.91 o 
  -3   3   4     1705.77     1704.17     20.55 o 
  -2   3   4     1346.92     1546.46     18.74 o 
  -1   3   4      801.67      756.13      8.85 o 
   0   3   4       14.25       26.07      1.70 o 
   1   3   4     2870.81     3007.60     41.82 o 
   2   3   4     3266.06     3273.45     29.24 o 
   3   3   4      191.75      204.06     10.42 o 
   4   3   4     3254.93     3214.96     81.33 o 
   5   3   4     1313.35     1119.51     21.97 o 
   6   3   4     1282.15     1204.57     46.02 o 
   7   3   4        4.86        8.79      8.99 o 
   8   3   4       41.01       48.22     10.73 o 
   9   3   4      610.56      597.15     59.88 o 
  10   3   4       30.37       35.19     21.99 o 
  11   3   4      457.35      498.33     38.95 o 
  12   3   4        7.07       10.72      6.98 o 
  13   3   4      110.51      112.01     13.35 o 
  14   3   4        1.11        9.62      5.01 o 
 -15   4   4        1.24       30.51     13.16 o 
 -14   4   4       37.21       27.09     10.69 o 
 -13   4   4      297.31      343.37     23.58 o 
 -12   4   4       58.24       54.68     14.63 o 
 -11   4   4      705.51      660.46     40.51 o 
 -10   4   4      799.97      837.77     38.18 o 
  -9   4   4       45.85       39.33      7.08 o 
  -8   4   4       56.53       52.87      5.88 o 
  -7   4   4       88.82      121.26      7.56 o 
  -6   4   4     4638.81     4948.69    109.44 o 
  -5   4   4     5051.32     4679.44     68.89 o 
  -4   4   4     1847.82     1668.28     26.24 o 
  -3   4   4      159.14      149.40      5.69 o 
  -2   4   4     2590.66     2358.56     37.99 o 
  -1   4   4     4163.03     4417.87     35.91 o 
   0   4   4     1015.73     1017.95     11.57 o 
   1   4   4      403.58      372.49      5.92 o 
   2   4   4      943.86      960.68     15.14 o 
   3   4   4        0.95       25.37      3.11 o 
   4   4   4       75.09       64.69     10.22 o 
   5   4   4     3284.68     3082.65     52.44 o 
   6   4   4       58.36       70.89      5.42 o 
   7   4   4      808.89      757.72     16.30 o 
   8   4   4      491.28      473.26     15.76 o 
   9   4   4     1431.55     1452.44     41.96 o 
  10   4   4      812.53      723.05     40.39 o 
  11   4   4      189.04      173.73     31.73 o 
  12   4   4      875.05      856.30     41.73 o 
  13   4   4      269.14      254.98     21.42 o 
  14   4   4      136.96      125.22     21.58 o 
 -15   5   4      130.00       91.26     20.85 o 
 -14   5   4      253.72      227.44     29.88 o 
 -13   5   4      823.16      894.18     45.03 o 
 -12   5   4      467.34      498.13     29.60 o 
 -11   5   4       87.41       89.99     11.88 o 
 -10   5   4      268.31      264.25     17.39 o 
  -9   5   4     1696.13     1710.24     45.29 o 
  -8   5   4     2279.48     2338.89     59.65 o 
  -7   5   4     3356.88     3446.71     59.06 o 
  -6   5   4       11.44        9.81      3.37 o 
  -5   5   4    15305.68    15535.29    176.07 o 
  -4   5   4     3735.09     3682.60     57.81 o 
  -3   5   4     5127.04     4968.37     50.92 o 
  -2   5   4     1806.34     1821.76     23.40 o 
  -1   5   4     3019.12     3141.83     23.00 o 
   0   5   4     5525.78     5745.32     46.51 o 
   1   5   4      704.98      592.21      7.93 o 
   2   5   4      789.68      669.66     10.75 o 
   3   5   4     4736.50     4537.79     51.31 o 
   4   5   4     3291.34     3152.97     53.12 o 
   5   5   4     1076.89     1046.57     42.56 o 
   6   5   4     4768.35     4579.87     59.50 o 
   7   5   4     3109.02     3334.87     49.49 o 
   8   5   4      998.01      956.10     26.92 o 
   9   5   4        2.71       15.45      5.10 o 
  10   5   4      957.80      967.85     45.40 o 
  11   5   4     1624.03     1888.41     83.14 o 
  12   5   4     1098.20     1125.18     52.72 o 
  13   5   4      326.53      280.38     31.05 o 
  14   5   4       20.66       19.55      6.62 o 
 -15   6   4       87.09       60.04     25.98 o 
 -14   6   4       62.94       75.21     16.62 o 
 -13   6   4      106.23      127.40     14.85 o 
 -12   6   4      356.01      345.27     40.13 o 
 -11   6   4      588.77      535.43     26.70 o 
 -10   6   4     3184.08     3507.14     84.19 o 
  -9   6   4     1546.87     1528.11     44.26 o 
  -8   6   4       40.32       41.03      7.14 o 
  -7   6   4     2130.56     2196.98     39.90 o 
  -6   6   4     8658.18     8671.98     95.85 o 
  -5   6   4     5522.83     5276.84     89.43 o 
  -4   6   4     1382.44     1204.20     11.22 o 
  -3   6   4      230.36      233.71      7.71 o 
  -2   6   4     6626.36     6479.44     69.28 o 
  -1   6   4     4138.77     3788.13     54.56 o 
   0   6   4     6346.54     6450.61     52.94 o 
   1   6   4     1274.97     1233.69     15.97 o 
   2   6   4      925.37     1087.70     16.28 o 
   3   6   4     7140.62     7168.32     66.75 o 
   4   6   4     5036.93     4990.94     87.32 o 
   5   6   4     2574.42     2596.91     45.47 o 
   6   6   4     1791.44     1561.78     28.53 o 
   7   6   4       82.00       68.65      5.43 o 
   8   6   4     2878.72     3009.14     74.17 o 
   9   6   4     4328.48     4566.95    106.28 o 
  10   6   4     1650.40     1774.81    123.76 o 
  11   6   4      299.65      246.88     21.15 o 
  13   6   4      293.60      276.16     23.08 o 
  14   6   4      263.19      273.50     32.99 o 
 -14   7   4      241.36      245.18     24.71 o 
 -13   7   4      180.68      191.05     20.12 o 
 -12   7   4        2.37       23.50      9.63 o 
 -11   7   4       10.46        6.36      3.01 o 
 -10   7   4      109.87      115.61      8.88 o 
  -9   7   4     2457.24     2602.58     62.99 o 
  -8   7   4     2051.70     2166.09     54.88 o 
  -7   7   4       39.74       39.27      9.51 o 
  -6   7   4      169.02      164.08      9.38 o 
  -5   7   4      300.10      248.64      8.41 o 
  -4   7   4     3118.19     3079.52     46.53 o 
  -3   7   4     6934.71     6790.31     80.03 o 
  -2   7   4      510.87      707.31     15.04 o 
  -1   7   4     5163.45     5583.72     64.10 o 
   0   7   4       30.60       42.37      3.44 o 
   1   7   4     3171.60     3157.48     39.16 o 
   2   7   4     3788.97     3997.20     54.36 o 
   3   7   4     1448.00     1229.49      8.60 o 
   4   7   4       18.39       17.13      2.78 o 
   5   7   4      365.92      371.09     12.57 o 
   6   7   4     1677.95     1702.96     30.90 o 
   7   7   4     4833.19     5141.03    130.90 o 
   8   7   4     2285.98     2456.62     59.30 o 
   9   7   4        0.14       10.90      5.33 o 
  10   7   4       16.87        5.63      8.09 o 
  11   7   4      140.98      142.30     19.55 o 
  12   7   4      358.94      354.61     25.07 o 
  13   7   4       98.14       82.99     18.70 o 
  14   7   4        0.47       11.55      6.62 o 
 -14   8   4        1.34        8.53      5.24 o 
 -13   8   4      129.81      133.08     17.53 o 
 -12   8   4       57.76       48.92     34.10 o 
 -11   8   4        9.15       15.41      5.79 o 
 -10   8   4       29.92        9.39      6.67 o 
  -9   8   4      532.09      486.66     24.55 o 
  -8   8   4       14.79       14.54      6.39 o 
  -7   8   4     1688.03     1616.90     49.45 o 
  -6   8   4     1183.23     1033.14     21.25 o 
  -5   8   4      669.07      684.83     14.97 o 
  -4   8   4     3500.20     3520.36     53.01 o 
  -3   8   4      549.88      582.38     12.45 o 
  -2   8   4     5118.08     5195.90     62.06 o 
  -1   8   4     1221.57     1108.28     20.82 o 
   0   8   4      982.94      942.82     13.29 o 
   1   8   4     3216.67     3166.27     37.31 o 
   2   8   4       22.19       31.85      3.73 o 
   3   8   4     1304.32     1373.78     10.78 o 
   4   8   4     3738.67     3864.56     40.86 o 
   5   8   4     2099.33     2153.65     42.66 o 
   6   8   4     3437.96     3378.67    142.97 o 
   7   8   4     1548.21     1535.71     44.67 o 
   8   8   4      328.52      292.13     14.10 o 
   9   8   4      263.22      218.95     24.08 o 
  11   8   4      322.99      358.73     40.40 o 
  12   8   4      278.83      264.98     25.71 o 
  13   8   4        8.47        9.42      5.18 o 
 -14   9   4       28.46       26.25     16.53 o 
 -13   9   4      109.30       95.18     15.40 o 
 -12   9   4      112.20      100.23     10.18 o 
 -11   9   4       48.80       55.74      9.52 o 
 -10   9   4       67.24       58.97      9.68 o 
  -9   9   4      495.05      468.75     23.86 o 
  -8   9   4      363.38      382.23     14.73 o 
  -7   9   4      385.06      342.15     13.67 o 
  -6   9   4     2505.81     2497.46     39.27 o 
  -5   9   4      181.76      164.90      7.46 o 
  -4   9   4      904.02      917.92     19.15 o 
  -3   9   4      127.11      175.27      7.87 o 
  -2   9   4     1887.89     1725.50     30.39 o 
  -1   9   4       58.36       50.17      3.46 o 
   0   9   4      200.19      184.96      6.80 o 
   1   9   4     1720.57     1590.54     15.09 o 
   2   9   4      477.18      447.11     10.39 o 
   3   9   4       49.71       41.42      3.98 o 
   4   9   4      808.05      767.64     14.53 o 
   5   9   4      291.45      271.57     16.60 o 
   6   9   4     2788.67     2725.27     59.16 o 
   7   9   4     1054.41     1050.42     34.60 o 
   8   9   4       23.63       30.80      6.74 o 
   9   9   4       81.05       45.35     17.08 o 
  10   9   4       32.67       23.00      8.96 o 
  11   9   4       95.06      101.42     16.44 o 
  12   9   4      216.32      184.39     19.72 o 
  13   9   4       61.19       35.81     13.64 o 
 -14  10   4      141.27      117.14     22.75 o 
 -13  10   4        0.64       16.42      9.43 o 
 -12  10   4       36.40       26.47      6.85 o 
 -11  10   4      151.15      133.97     11.47 o 
 -10  10   4      171.85      174.02     19.40 o 
  -9  10   4      101.62      105.91      8.18 o 
  -8  10   4      125.30      111.87     10.68 o 
  -7  10   4     2126.95     2253.13     43.75 o 
  -6  10   4      293.96      257.96     11.95 o 
  -5  10   4      230.20      201.07      8.90 o 
  -4  10   4       98.70      102.65      5.67 o 
  -3  10   4      749.41      847.27     19.48 o 
  -2  10   4     2017.10     1785.06     38.33 o 
  -1  10   4       56.92       75.55      6.56 o 
   0  10   4      114.62      149.13      7.05 o 
   1  10   4       16.05        2.52      1.73 o 
   2  10   4     2367.96     2613.44     34.57 o 
   3  10   4     6797.44     7375.22    120.66 o 
   4  10   4     1805.18     1987.93     28.22 o 
   5  10   4        3.98       10.25      2.66 o 
   6  10   4        7.31       11.16      4.08 o 
   7  10   4        0.22        6.88      6.71 o 
   8  10   4      873.06      883.59     40.92 o 
   9  10   4     1400.57     1540.67     56.30 o 
  10  10   4      116.63      111.66     15.49 o 
  11  10   4        0.85       16.06      9.42 o 
  12  10   4       98.23       96.05     15.70 o 
  13  10   4      228.26      239.26     30.17 o 
 -13  11   4     1228.04     1293.06     86.72 o 
 -12  11   4      427.32      382.91     19.66 o 
 -11  11   4       76.08       67.18      7.97 o 
 -10  11   4      129.02      111.47     11.01 o 
  -9  11   4     2013.24     2235.97     52.96 o 
  -8  11   4     5344.78     5946.77    118.96 o 
  -7  11   4     1599.09     1528.73     34.46 o 
  -6  11   4      614.91      621.53     19.57 o 
  -5  11   4      163.56      129.35      6.57 o 
  -4  11   4     4668.01     5073.10     85.24 o 
  -3  11   4    17526.90    18148.17    164.63 o 
  -2  11   4     3584.34     3330.49     56.38 o 
  -1  11   4      249.98      320.34      9.39 o 
   0  11   4      958.52     1013.36     16.77 o 
   1  11   4     6027.48     6404.11     57.28 o 
   2  11   4     9320.97    10075.50     78.51 o 
   3  11   4     8769.52     9047.91     86.96 o 
   4  11   4      342.96      342.36     10.73 o 
   5  11   4      375.82      316.99      9.24 o 
   6  11   4     1696.39     1778.42     44.00 o 
   7  11   4     4983.54     5688.64    130.62 o 
   8  11   4     3058.82     3262.20     62.73 o 
   9  11   4      138.51      142.22     15.13 o 
  10  11   4       36.41       36.37     10.27 o 
  11  11   4      216.30      250.40     23.81 o 
  12  11   4      890.23      964.91     41.23 o 
  13  11   4      832.59      885.95     46.43 o 
 -13  12   4      208.80      167.73     15.50 o 
 -12  12   4      535.54      517.51     26.87 o 
 -11  12   4      280.73      253.44     13.77 o 
 -10  12   4      737.84      722.24     26.49 o 
  -9  12   4      401.31      385.90     23.22 o 
  -8  12   4      224.82      185.84     11.74 o 
  -7  12   4     1497.88     1534.82     31.30 o 
  -6  12   4     1563.85     1737.55     52.34 o 
  -5  12   4      171.47      154.59      9.80 o 
  -4  12   4        0.83        3.85      2.66 o 
  -3  12   4     2682.54     2638.60     57.94 o 
  -2  12   4     7569.69     7593.49     72.56 o 
  -1  12   4      599.91      632.70     12.59 o 
   0  12   4      960.90     1021.36     14.61 o 
   1  12   4      677.49      641.42     12.21 o 
   2  12   4       90.66       93.07      5.60 o 
   3  12   4     1059.32      931.37     33.19 o 
   4  12   4     2172.41     2254.01     42.83 o 
   5  12   4      208.76      197.56     10.38 o 
   6  12   4      939.54      962.45     30.18 o 
   7  12   4       10.53       12.62      4.83 o 
   8  12   4     1690.08     1809.54     50.68 o 
   9  12   4     1125.99     1147.43     38.28 o 
  10  12   4      169.86      188.96     20.12 o 
  11  12   4       97.27       91.15     15.30 o 
  12  12   4       14.12       20.85      8.47 o 
 -13  13   4       42.93       39.05     10.94 o 
 -12  13   4       11.38        8.47      5.88 o 
 -11  13   4       10.22       11.95      4.12 o 
 -10  13   4      598.51      574.26     18.69 o 
  -9  13   4     2703.17     2947.39    100.00 o 
  -8  13   4     2510.94     2706.07    112.31 o 
  -7  13   4      815.43      729.18     23.98 o 
  -6  13   4       17.28       21.13      6.15 o 
  -5  13   4     1601.10     1697.21     60.62 o 
  -4  13   4     3983.32     4151.78     75.38 o 
  -3  13   4     2819.81     2820.13    103.54 o 
  -2  13   4     2151.28     2065.71     58.28 o 
  -1  13   4       20.76       21.41      3.96 o 
   0  13   4      295.44      255.10      9.51 o 
   1  13   4     1815.81     1618.50     32.15 o 
   2  13   4     2396.60     2379.36     42.71 o 
   3  13   4     1973.88     2016.80     47.29 o 
   4  13   4      419.66      401.07     14.41 o 
   5  13   4        3.67        5.38      3.64 o 
   6  13   4      422.23      397.74     17.26 o 
   7  13   4     1127.43     1094.32     44.13 o 
   8  13   4     1183.11     1171.92     41.21 o 
   9  13   4      288.71      285.09     29.37 o 
  10  13   4       24.23       26.21      9.58 o 
  11  13   4      133.65      121.63     19.52 o 
  12  13   4      241.30      201.11     23.34 o 
 -12  14   4       27.49       15.74      6.89 o 
 -11  14   4        6.69       19.66     10.38 o 
 -10  14   4       18.33       13.81      5.59 o 
  -9  14   4      248.90      220.22     17.72 o 
  -8  14   4       48.41       39.56      8.78 o 
  -7  14   4       93.84      100.41     12.30 o 
  -6  14   4     1016.29      959.00     39.17 o 
  -5  14   4      310.13      278.50     17.21 o 
  -4  14   4      411.07      389.44     15.73 o 
  -3  14   4        0.17        2.19      2.74 o 
  -2  14   4      819.54      758.77     16.01 o 
  -1  14   4      497.60      454.94     14.18 o 
   0  14   4      753.62      778.71     14.24 o 
   1  14   4      380.36      305.96      9.67 o 
   2  14   4       81.09       60.20     12.01 o 
   3  14   4     1345.19     1235.84     32.79 o 
   4  14   4      543.71      533.24     20.30 o 
   5  14   4      142.87      120.21      8.22 o 
   6  14   4        1.87        5.00      3.94 o 
   7  14   4        0.24        4.96      3.55 o 
   8  14   4       95.98       93.15     16.92 o 
   9  14   4       34.68       34.77      9.24 o 
  10  14   4       16.54       10.27      6.19 o 
  11  14   4       22.44       19.85      6.42 o 
 -12  15   4        8.54       17.68      7.97 o 
 -11  15   4       19.26       11.46      3.86 o 
 -10  15   4       14.43       12.27      4.82 o 
  -9  15   4      130.52      122.76     13.28 o 
  -8  15   4      236.07      230.62     17.86 o 
  -7  15   4        1.74        8.35      7.57 o 
  -6  15   4       28.25       17.27     13.80 o 
  -5  15   4      823.78      781.10     20.27 o 
  -4  15   4       44.78       55.52     21.99 o 
  -3  15   4      390.11      371.70     14.27 o 
  -2  15   4      520.14      512.95     13.99 o 
  -1  15   4       80.22       63.69      5.74 o 
   0  15   4       33.40       31.58      5.04 o 
   1  15   4      610.08      584.53     17.53 o 
   2  15   4     2381.02     2498.54     74.71 o 
   3  15   4      349.28      280.07     14.84 o 
   4  15   4      552.52      526.01     22.33 o 
   5  15   4      222.69      211.39      9.60 o 
   6  15   4       98.86       98.45      9.50 o 
   7  15   4      699.83      678.97     27.91 o 
   8  15   4      278.74      252.12     26.77 o 
   9  15   4       56.73       68.52     18.04 o 
  10  15   4        2.03       16.74      8.32 o 
  11  15   4       20.49       -2.32      6.76 o 
 -11  16   4      281.46      243.61     22.60 o 
 -10  16   4      248.00      245.07     19.19 o 
  -9  16   4        3.98       13.85      7.65 o 
  -8  16   4      359.29      338.42     25.44 o 
  -7  16   4      786.49      867.85     26.54 o 
  -6  16   4      978.35     1046.33     32.21 o 
  -5  16   4     2283.29     2380.78     76.34 o 
  -4  16   4     2761.13     3009.24     50.45 o 
  -3  16   4       96.16       76.58      7.07 o 
  -2  16   4     1168.98     1132.52     36.02 o 
  -1  16   4     2833.77     2986.04     80.66 o 
   0  16   4     2076.87     2146.06     58.69 o 
   1  16   4      928.31      896.71     41.89 o 
   2  16   4      263.77      233.57     22.88 o 
   3  16   4     2900.87     3133.59     52.20 o 
   4  16   4     3133.69     3464.60     83.19 o 
   5  16   4      697.41      719.14     30.65 o 
   6  16   4       98.31       84.87     11.06 o 
   7  16   4        3.34        2.73      3.57 o 
   8  16   4      562.69      513.83     24.78 o 
   9  16   4      537.43      518.51     32.43 o 
  10  16   4      184.09      160.21     17.28 o 
 -11  17   4      181.69      160.15     19.63 o 
 -10  17   4      765.54      737.49     35.05 o 
  -9  17   4     1328.33     1448.72     45.75 o 
  -8  17   4      505.32      444.49     19.62 o 
  -7  17   4      303.10      257.16     23.29 o 
  -6  17   4        1.20       12.72      5.77 o 
  -5  17   4      439.38      391.08     25.13 o 
  -4  17   4     1224.73     1296.12     40.75 o 
  -3  17   4     3805.73     4470.94    126.85 o 
  -2  17   4     4035.53     4404.36     72.06 o 
  -1  17   4     1049.27     1122.43     62.83 o 
   0  17   4      154.32      116.28      7.54 o 
   1  17   4     4009.92     4615.03     76.17 o 
   2  17   4     3602.11     4170.24     87.93 o 
   3  17   4     1487.68     1526.74     50.76 o 
   4  17   4       90.27       88.84     10.27 o 
   5  17   4      307.35      246.08     13.65 o 
   6  17   4      758.49      780.69     31.52 o 
   7  17   4      757.69      675.46     23.27 o 
   8  17   4      680.62      694.99     38.17 o 
   9  17   4      429.59      417.27     29.74 o 
  10  17   4        5.37       13.59      4.78 o 
 -10  18   4        7.22       12.85      5.40 o 
  -9  18   4      120.85      122.14     21.81 o 
  -8  18   4       14.32        7.79      3.49 o 
  -7  18   4       16.91       11.94      4.52 o 
  -6  18   4      408.75      391.93     20.03 o 
  -5  18   4      183.43      143.10     14.22 o 
  -4  18   4       55.47       33.94      7.62 o 
  -3  18   4       23.46       34.70     12.13 o 
  -2  18   4      303.52      259.81     19.80 o 
  -1  18   4     2315.06     2584.63     64.51 o 
   0  18   4     2429.27     2652.58     66.48 o 
   1  18   4      384.33      374.75     35.90 o 
   2  18   4       85.77       65.68     12.68 o 
   3  18   4      335.62      293.35     24.16 o 
   4  18   4      448.87      402.70     17.89 o 
   5  18   4      343.71      340.92     18.83 o 
   6  18   4       13.30       16.21      4.28 o 
   7  18   4      122.75      114.47     12.96 o 
   8  18   4        1.23        5.05      6.87 o 
   9  18   4        5.18        6.03      8.84 o 
  -9  19   4       49.86       35.97      9.34 o 
  -8  19   4       44.11       36.16      9.77 o 
  -7  19   4        0.98       15.07      7.61 o 
  -6  19   4       16.09       19.52      5.59 o 
  -5  19   4       80.09       79.67      7.85 o 
  -4  19   4       41.01       25.45      5.51 o 
  -3  19   4      132.78      117.65     13.36 o 
  -2  19   4      783.80      761.15     25.01 o 
  -1  19   4      295.58      370.69     19.87 o 
   0  19   4      283.49      287.38     16.73 o 
   1  19   4     1076.70      987.90     44.40 o 
   2  19   4      575.48      569.79     29.97 o 
   3  19   4      318.55      312.14     22.58 o 
   4  19   4      336.35      304.83     16.77 o 
   5  19   4        3.93        3.99      6.51 o 
   6  19   4       51.32       34.85      8.47 o 
   7  19   4        9.60       11.73      6.38 o 
  -8  20   4        6.42       22.48      7.06 o 
  -7  20   4      532.37      538.68     29.59 o 
  -6  20   4      780.73      754.99     35.12 o 
  -5  20   4      549.50      507.47     18.02 o 
  -4  20   4      203.46      192.84     11.37 o 
  -3  20   4      148.78      155.28     12.35 o 
  -2  20   4      647.86      636.09     22.77 o 
  -1  20   4      274.07      230.06     18.16 o 
   0  20   4       31.77       15.60      4.43 o 
   1  20   4      399.34      386.57     23.46 o 
   2  20   4      425.01      438.80     21.54 o 
   3  20   4        1.63        4.52      7.92 o 
   4  20   4      172.10      147.37     12.25 o 
   5  20   4      404.84      421.08     49.27 o 
   6  20   4      462.68      404.55     40.11 o 
   7  20   4        7.77       21.03      7.60 o 
  -7  21   4      340.74      304.09     16.11 o 
  -6  21   4        0.80       16.94      6.52 o 
  -5  21   4      487.72      481.96     22.56 o 
  -4  21   4      608.72      631.38     28.16 o 
  -3  21   4      229.79      230.99     13.04 o 
  -2  21   4       77.07       62.42      8.91 o 
  -1  21   4       31.64       24.22      6.81 o 
   0  21   4      176.02      159.18     12.27 o 
   1  21   4      298.61      288.95     23.63 o 
   2  21   4      295.45      286.90     19.20 o 
   3  21   4      217.54      215.10     15.90 o 
   4  21   4      165.77      152.75     12.15 o 
   6  21   4      339.91      307.70     40.05 o 
  -6  22   4     2026.22     2240.51     64.92 o 
  -5  22   4     1293.66     1286.81     34.07 o 
  -4  22   4       11.47        8.56      3.78 o 
  -3  22   4      283.82      265.55     15.52 o 
  -2  22   4      564.27      560.72     32.15 o 
  -1  22   4     1420.26     1672.23     56.75 o 
   0  22   4     1304.42     1429.31     45.13 o 
   1  22   4      327.42      303.56     23.23 o 
   2  22   4       22.11       20.98      6.06 o 
   3  22   4       44.22       29.34      6.61 o 
   4  22   4     1117.00     1155.66     36.94 o 
   5  22   4     2595.25     2999.75    121.09 o 
  -4  23   4      673.36      668.87     36.75 o 
  -3  23   4      211.34      205.53     14.35 o 
  -2  23   4       44.77       30.75      7.71 o 
  -1  23   4        6.88        9.24      5.77 o 
   0  23   4      198.76      164.59     16.77 o 
   1  23   4      253.78      212.55     18.64 o 
   2  23   4       84.46       85.92     14.74 o 
   3  23   4      204.43      198.29     21.37 o 
 -15   1   5      100.06       69.96     23.09 o 
 -14   1   5        1.98        5.57      8.57 o 
 -13   1   5       13.93       20.77      8.94 o 
 -12   1   5      117.77      135.56     18.91 o 
 -11   1   5       26.97       38.04     15.72 o 
 -10   1   5       61.96       83.59     14.19 o 
  -9   1   5      240.28      252.37     27.89 o 
  -8   1   5      332.99      286.49     25.64 o 
  -7   1   5      175.29      140.32      5.90 o 
  -6   1   5      106.75      104.78      4.97 o 
  -5   1   5     9049.40     9590.59    115.76 o 
  -4   1   5     2860.78     2899.49     38.66 o 
  -3   1   5      150.51      126.52      3.54 o 
  -2   1   5       61.15       63.62      2.39 o 
  -1   1   5     1779.95     1428.02     19.30 o 
   0   1   5     1977.61     2306.21     26.88 o 
   1   1   5    20811.23    19922.81    155.31 o 
   2   1   5     1083.45     1107.00     21.01 o 
   3   1   5        1.84        9.86      2.56 o 
   4   1   5      290.51      276.79     11.90 o 
   5   1   5     1488.86     1436.24     22.07 o 
   6   1   5     7346.13     7462.36    171.28 o 
   7   1   5      692.28      633.36     41.25 o 
   8   1   5       48.46       52.77      9.84 o 
   9   1   5      347.19      276.29     18.51 o 
  10   1   5      537.54      500.19     25.63 o 
  11   1   5     1011.20     1092.08     50.81 o 
  12   1   5       38.54       43.67     10.48 o 
  13   1   5        7.51       15.52     12.28 o 
  14   1   5        1.72       10.02      8.14 o 
 -15   2   5       13.42       38.57     25.02 o 
 -14   2   5       10.50       10.72      6.62 o 
 -13   2   5        0.84       23.52     10.22 o 
 -12   2   5      539.25      518.37     39.03 o 
 -11   2   5     2131.90     2405.65    108.74 o 
 -10   2   5      776.54      776.47     26.65 o 
  -9   2   5      115.85      113.02      9.15 o 
  -8   2   5      211.30      196.76     11.25 o 
  -7   2   5     1632.52     1577.85     28.80 o 
  -6   2   5     8189.14     8231.25    116.99 o 
  -5   2   5     1941.75     1937.36     20.33 o 
  -4   2   5     3401.69     3500.25     50.05 o 
  -3   2   5     4346.83     4393.81     38.12 o 
  -2   2   5     6551.95     6733.26     55.85 o 
  -1   2   5    20195.55    19441.35    133.56 o 
   0   2   5     4319.30     4072.81     23.73 o 
   1   2   5      239.43      235.67      4.53 o 
   2   2   5     4599.80     4648.88     46.70 o 
   3   2   5     4731.48     4649.60     89.84 o 
   4   2   5    11945.96    11132.55    116.11 o 
   5   2   5    16200.67    16718.55    233.74 o 
   6   2   5     1007.83      863.42     29.96 o 
   7   2   5     1156.09     1093.35     32.85 o 
   8   2   5      413.51      424.94     22.75 o 
   9   2   5     3690.52     3922.25    101.30 o 
  10   2   5     3692.53     4255.62    175.14 o 
  11   2   5      151.03      154.84     22.93 o 
  12   2   5      138.26      128.79     15.17 o 
  13   2   5      242.37      269.87     23.86 o 
  14   2   5      334.05      299.67     30.10 o 
 -15   3   5       26.24        7.70      6.51 o 
 -14   3   5       18.48       23.84      9.39 o 
 -13   3   5       47.52       35.26     10.25 o 
 -12   3   5       70.05       78.11     12.38 o 
 -11   3   5       26.30       20.39     13.07 o 
 -10   3   5      538.71      543.40     41.02 o 
  -9   3   5      800.86      848.31     38.49 o 
  -8   3   5      952.06      958.30     38.86 o 
  -7   3   5      954.70      909.14     20.11 o 
  -6   3   5      320.24      334.66      7.34 o 
  -5   3   5     6092.68     6263.45     77.13 o 
  -4   3   5     3610.24     3395.35     45.15 o 
  -3   3   5       65.90       51.77      3.91 o 
  -2   3   5      111.58       76.88      3.77 o 
  -1   3   5    11832.93    11876.86     65.17 o 
   0   3   5    14607.27    15690.01    100.44 o 
   1   3   5     7634.27     7555.72     53.01 o 
   2   3   5     1567.77     1426.38     25.33 o 
   3   3   5     1231.77     1206.33     28.60 o 
   4   3   5      169.60      157.11     15.52 o 
   5   3   5     7169.84     7153.85    147.91 o 
   6   3   5     9239.57     9349.28    128.95 o 
   7   3   5     2558.63     2488.22     56.94 o 
   8   3   5      612.51      592.19     21.69 o 
   9   3   5      403.21      390.42     24.24 o 
  10   3   5     2053.19     2170.09     99.60 o 
  11   3   5     2398.58     2623.73     86.94 o 
  12   3   5      909.48      966.67     42.20 o 
  13   3   5       97.78       69.67     42.95 o 
  14   3   5        0.07        9.27      8.86 o 
 -15   4   5       63.07       27.96     12.46 o 
 -14   4   5        6.81       16.60      9.92 o 
 -13   4   5      254.02      248.42     21.25 o 
 -12   4   5      713.20      733.96     42.63 o 
 -11   4   5     1022.71      995.40     49.13 o 
 -10   4   5     2043.47     2091.93     59.75 o 
  -9   4   5      565.03      555.82     16.03 o 
  -8   4   5     1142.55     1036.69     31.99 o 
  -7   4   5     5250.03     5322.33     63.25 o 
  -6   4   5    17238.48    17497.38    183.88 o 
  -5   4   5     6114.83     5616.94     81.81 o 
  -4   4   5      451.23      495.46      8.96 o 
  -3   4   5      180.70      165.03      6.69 o 
  -2   4   5    11552.11    11643.01     55.55 o 
  -1   4   5     8012.94     7846.03     50.55 o 
   0   4   5    13732.34    13866.34    105.97 o 
   1   4   5     6707.79     7078.83     61.89 o 
   2   4   5      221.58      251.82      5.75 o 
   3   4   5     1375.98     1282.27     23.44 o 
   4   4   5     6634.48     6333.52    106.19 o 
   5   4   5     3545.58     3325.42     63.32 o 
   6   4   5     2845.45     2804.91     71.56 o 
   7   4   5      217.93      171.03     13.55 o 
   8   4   5     3198.27     3272.05     86.58 o 
   9   4   5     3276.60     3481.74    129.97 o 
  10   4   5     1964.84     2011.07     81.06 o 
  11   4   5      515.97      478.23     29.79 o 
  12   4   5       12.73       22.26      9.69 o 
  13   4   5      107.79      128.41     37.16 o 
  14   4   5      234.83      244.97     23.21 o 
 -15   5   5       13.58       23.71      8.68 o 
 -14   5   5        2.00       16.04      7.15 o 
 -13   5   5        0.81       14.21     12.48 o 
 -12   5   5       13.72       26.47     15.31 o 
 -11   5   5      206.81      194.43     21.98 o 
 -10   5   5      135.11      118.04      9.79 o 
  -9   5   5      247.35      194.03     11.99 o 
  -8   5   5      103.99       83.90      6.98 o 
  -7   5   5      141.17      153.16      9.43 o 
  -6   5   5      274.58      220.64     18.49 o 
  -5   5   5       50.14       59.50      5.22 o 
  -4   5   5       14.51       19.71      2.26 o 
  -3   5   5     3929.64     3776.54     59.36 o 
  -2   5   5     3647.41     3846.97     55.02 o 
  -1   5   5     1210.67     1226.13     21.44 o 
   0   5   5      364.29      497.18      7.09 o 
   1   5   5     4043.10     4002.17     60.76 o 
   2   5   5     1523.75     1578.40     30.74 o 
   3   5   5      185.01      188.01      8.93 o 
   4   5   5     1311.65     1347.33     22.83 o 
   5   5   5       24.82       35.72      4.76 o 
   6   5   5       57.28       61.93      6.41 o 
   7   5   5     1181.03     1132.24     34.31 o 
   8   5   5       76.14       64.57      5.73 o 
   9   5   5      821.18      746.30     34.73 o 
  10   5   5      128.40      126.02     16.04 o 
  11   5   5       90.95       92.78     17.41 o 
  12   5   5       52.79       41.35     10.40 o 
  13   5   5        4.75       12.80      5.90 o 
  14   5   5       84.42       76.06     38.24 o 
 -14   6   5        3.68       19.35      9.74 o 
 -13   6   5       38.46       29.63     13.12 o 
 -12   6   5        4.36       19.02      7.90 o 
 -11   6   5        2.93        3.16      4.49 o 
 -10   6   5      375.19      361.47     17.21 o 
  -9   6   5     2632.40     2878.35     68.82 o 
  -8   6   5       88.91       68.58      6.62 o 
  -7   6   5      860.63      753.86     19.16 o 
  -6   6   5      266.06      251.94     11.21 o 
  -5   6   5     1563.66     1512.62     13.81 o 
  -4   6   5     2604.46     2694.01     41.25 o 
  -3   6   5      543.95      514.14     11.09 o 
  -2   6   5      162.17      138.97      8.16 o 
  -1   6   5     3623.58     3581.90     62.96 o 
   0   6   5      316.91      303.91      7.20 o 
   1   6   5     6730.96     6568.69     67.22 o 
   2   6   5     4131.93     4163.15     56.39 o 
   3   6   5      161.95      110.27      5.92 o 
   4   6   5      381.30      339.00     11.52 o 
   5   6   5      191.82      191.43      9.52 o 
   6   6   5     4069.33     4207.09     71.36 o 
   7   6   5     2806.36     2727.70     69.09 o 
   8   6   5       28.86       38.83     14.47 o 
   9   6   5       10.87       17.87     12.15 o 
  10   6   5      197.54      167.24     40.16 o 
  11   6   5        3.24       13.57      7.66 o 
  12   6   5      237.21      250.26     33.22 o 
  13   6   5      111.08       85.65     16.34 o 
  14   6   5       70.38       57.59     21.41 o 
 -14   7   5      480.91      514.86     45.22 o 
 -13   7   5      651.26      703.65     31.05 o 
 -12   7   5       91.26      105.34     19.90 o 
 -11   7   5       82.29       68.32      8.76 o 
 -10   7   5     1356.47     1296.93     45.72 o 
  -9   7   5      802.79      845.33     29.85 o 
  -8   7   5        8.09       19.23      5.80 o 
  -7   7   5     1332.08     1190.16     34.75 o 
  -6   7   5       12.32       31.77      7.10 o 
  -5   7   5     2330.45     2394.86     37.83 o 
  -4   7   5     4213.69     4169.61     62.52 o 
  -3   7   5     6526.41     6708.64     87.44 o 
  -2   7   5     7250.92     7277.56     94.38 o 
  -1   7   5      698.94      697.30     19.94 o 
   0   7   5     1167.75     1102.86     17.21 o 
   1   7   5    11702.29    11090.22     93.45 o 
   2   7   5     6409.83     6180.72     73.11 o 
   3   7   5      953.98      938.13     15.98 o 
   4   7   5     1431.49     1307.22     40.84 o 
   5   7   5     2620.42     2662.13     47.10 o 
   6   7   5     5409.85     5416.48     81.66 o 
   7   7   5     3082.08     3088.01     75.89 o 
   8   7   5      431.32      446.51     18.95 o 
   9   7   5       80.27       63.04      8.50 o 
  10   7   5       83.06       94.89     15.38 o 
  11   7   5      913.90      976.27     44.37 o 
  12   7   5     1212.12     1253.62     55.18 o 
  13   7   5      895.77      881.07     44.89 o 
 -14   8   5       17.10       38.10     20.86 o 
 -13   8   5      301.12      261.90     36.02 o 
 -12   8   5      722.07      742.47     34.25 o 
 -11   8   5      382.38      388.02     24.69 o 
 -10   8   5      168.01      155.89     14.16 o 
  -9   8   5       43.76       36.06      7.39 o 
  -8   8   5     1633.38     1545.73     37.15 o 
  -7   8   5     1423.71     1345.15     39.06 o 
  -6   8   5      185.62      159.76      7.56 o 
  -5   8   5      207.96      189.27      6.96 o 
  -4   8   5      313.92      266.47      9.12 o 
  -3   8   5      129.13      112.50      7.20 o 
  -2   8   5     7184.68     7126.58     93.10 o 
  -1   8   5     5311.24     4921.42    101.38 o 
   0   8   5     3895.32     3836.96     44.97 o 
   1   8   5      403.88      339.97      8.02 o 
   2   8   5     4757.36     5026.30     65.70 o 
   3   8   5     8127.71     8396.08     70.56 o 
   4   8   5     4685.15     4555.14     58.79 o 
   5   8   5      203.93      180.85      9.20 o 
   6   8   5      230.65      194.12     11.31 o 
   7   8   5      338.16      360.07     15.96 o 
   8   8   5      956.78      933.11     41.82 o 
   9   8   5      909.97      958.86     44.46 o 
  10   8   5      797.88      860.45     55.49 o 
  11   8   5      463.52      455.24     34.26 o 
  12   8   5        0.22       -0.95     11.01 o 
  13   8   5      186.37      192.34     22.29 o 
 -14   9   5      975.68      952.45     47.98 o 
 -13   9   5     1220.97     1286.79     55.03 o 
 -12   9   5       19.75       12.94      4.33 o 
 -11   9   5      206.84      191.31     16.45 o 
 -10   9   5      642.33      624.21     29.79 o 
  -9   9   5     2345.25     2661.69     95.71 o 
  -8   9   5     3174.68     3327.15     92.44 o 
  -7   9   5        0.53        3.50      3.44 o 
  -6   9   5      185.06      194.67      8.40 o 
  -5   9   5      317.44      333.13      8.43 o 
  -4   9   5     3053.61     2851.09     50.16 o 
  -3   9   5     7868.32     7532.85     59.54 o 
  -2   9   5     2735.92     2452.80     22.27 o 
  -1   9   5      103.43       96.23      6.70 o 
   0   9   5     2751.02     2683.84     31.12 o 
   1   9   5    13981.26    14538.60    122.10 o 
   2   9   5    16642.47    16735.24    124.38 o 
   3   9   5     2413.12     2210.52     32.36 o 
   4   9   5      182.28      161.82      7.41 o 
   5   9   5     1066.24     1009.65     24.52 o 
   6   9   5     1043.50     1029.14     30.68 o 
   7   9   5     2808.21     3141.46     90.73 o 
   8   9   5     1556.32     1708.32     60.77 o 
   9   9   5       44.46       28.36     10.53 o 
  10   9   5       13.11        6.37      6.43 o 
  11   9   5       14.48        4.13      7.23 o 
  12   9   5      626.69      630.46     47.27 o 
  13   9   5      731.33      739.82     42.27 o 
 -14  10   5        9.40       19.51     11.94 o 
 -13  10   5      632.43      595.06     38.66 o 
 -12  10   5     1223.20     1315.59     44.18 o 
 -11  10   5      394.99      342.64     21.36 o 
 -10  10   5      243.41      210.85     18.11 o 
  -9  10   5       18.97       14.18      5.29 o 
  -8  10   5      384.43      362.51     24.78 o 
  -7  10   5      901.44      842.89     25.57 o 
  -6  10   5       69.23       63.73      4.46 o 
  -5  10   5      996.84     1068.65     24.33 o 
  -4  10   5     2868.34     2832.49     42.98 o 
  -3  10   5       15.47       14.97      3.13 o 
  -2  10   5     1908.67     1868.48     32.41 o 
  -1  10   5     1898.33     1859.67     31.16 o 
   0  10   5     1900.65     1827.50     21.87 o 
   1  10   5     1097.12     1024.80     17.20 o 
   2  10   5        8.72       12.43      4.59 o 
   3  10   5     4920.69     4854.16     62.39 o 
   4  10   5     1977.22     1941.45     30.95 o 
   5  10   5        1.89        6.01      4.15 o 
   6  10   5      256.73      227.89      9.15 o 
   7  10   5      184.73      163.98      9.87 o 
   8  10   5       11.53        1.86      8.05 o 
   9  10   5       16.40       25.36      9.00 o 
  10  10   5        1.98       11.13      7.97 o 
  11  10   5      170.28      155.57     17.07 o 
  12  10   5      256.59      259.03     26.76 o 
  13  10   5        1.64       10.52     10.27 o 
 -13  11   5       24.31       20.91      6.37 o 
 -12  11   5       36.42       34.69      7.02 o 
 -11  11   5      109.46      108.34      9.54 o 
 -10  11   5      111.86       83.87      9.28 o 
  -9  11   5       24.67       21.80      5.37 o 
  -8  11   5       68.74       66.84      7.22 o 
  -7  11   5      182.68      178.69      8.13 o 
  -6  11   5       40.52       50.77      7.41 o 
  -5  11   5       37.85       33.42      4.51 o 
  -4  11   5     1116.46     1091.05     28.75 o 
  -3  11   5      664.13      731.33     18.08 o 
  -2  11   5     2954.80     2994.28     52.53 o 
  -1  11   5     1529.95     1585.80     21.66 o 
   0  11   5      322.45      409.15      6.83 o 
   1  11   5       15.30       10.66      3.01 o 
   2  11   5       47.70       48.34      6.89 o 
   3  11   5       63.55       66.82      4.67 o 
   4  11   5      382.17      381.11     11.36 o 
   5  11   5       91.72       94.20      5.21 o 
   6  11   5     1301.32     1350.11     36.75 o 
   7  11   5      254.83      205.25     13.87 o 
   8  11   5      222.45      196.73     14.69 o 
   9  11   5        0.21        4.10      4.08 o 
  10  11   5      174.75      178.94     19.95 o 
  11  11   5       70.31       48.70     14.17 o 
 -13  12   5       22.37       21.04     13.34 o 
 -12  12   5        0.26       10.17      4.05 o 
 -11  12   5        3.77        8.33      4.25 o 
 -10  12   5      242.09      242.40     17.97 o 
  -9  12   5      937.33      949.03     30.10 o 
  -8  12   5        6.63        4.76      4.07 o 
  -7  12   5      402.03      380.56     17.55 o 
  -6  12   5       75.73       76.25      5.36 o 
  -5  12   5       80.68       68.40      5.63 o 
  -4  12   5       32.07       20.42      5.58 o 
  -3  12   5     1286.42     1170.35     27.87 o 
  -2  12   5      516.66      485.19     12.07 o 
  -1  12   5        5.73        6.61      3.42 o 
   0  12   5      440.42      440.37      9.64 o 
   1  12   5      639.89      624.26     11.79 o 
   2  12   5      208.99      226.81     11.40 o 
   3  12   5     1397.44     1424.78     34.56 o 
   4  12   5     1107.24     1145.65     28.70 o 
   5  12   5      739.75      711.98     18.77 o 
   6  12   5      881.85      911.07     35.32 o 
   7  12   5        1.63        4.45      4.03 o 
   8  12   5     1324.29     1388.41     68.77 o 
   9  12   5     1023.63     1027.47     70.45 o 
  10  12   5      177.46      132.70     31.91 o 
  11  12   5       10.68       19.95      8.58 o 
  12  12   5      142.01      103.05     17.39 o 
 -12  13   5      182.22      166.43     12.04 o 
 -11  13   5        4.95       10.25      4.90 o 
 -10  13   5       39.60       32.13      6.21 o 
  -9  13   5     2432.33     2523.22     83.92 o 
  -8  13   5     4784.05     5523.45    216.15 o 
  -7  13   5      939.72      908.92     28.89 o 
  -6  13   5       41.03       33.66      8.29 o 
  -5  13   5     1545.17     1610.64     45.06 o 
  -4  13   5     6026.56     6321.02     90.37 o 
  -3  13   5     9728.46    10745.90    149.49 o 
  -2  13   5     1096.50     1019.23     28.58 o 
  -1  13   5      133.33      104.71      4.71 o 
   0  13   5      219.85      181.06      6.47 o 
   1  13   5     1486.64     1407.07     25.85 o 
   2  13   5     6968.27     7102.63     90.78 o 
   3  13   5     3880.62     4009.69     66.23 o 
   4  13   5       10.31       16.89      5.53 o 
   5  13   5        4.55        9.11      3.34 o 
   6  13   5      484.01      483.45     20.68 o 
   7  13   5     5470.79     6005.88    199.30 o 
   8  13   5     2047.62     2101.94     79.99 o 
   9  13   5       16.79       25.57     14.98 o 
  10  13   5      270.98      231.20     20.91 o 
  11  13   5      393.74      373.48     28.47 o 
  12  13   5      701.76      711.35     49.90 o 
 -12  14   5      146.15      164.16     15.70 o 
 -11  14   5      172.38      170.37     14.04 o 
 -10  14   5      482.42      450.87     20.40 o 
  -9  14   5      220.52      178.61     17.26 o 
  -8  14   5      256.20      247.42     23.88 o 
  -7  14   5     2028.67     2210.61     61.24 o 
  -6  14   5     1960.55     2142.83     78.82 o 
  -5  14   5     2518.91     2704.42     70.24 o 
  -4  14   5      463.84      360.27     15.48 o 
  -3  14   5     1141.90     1139.96     32.84 o 
  -2  14   5     2739.87     2820.21     53.96 o 
  -1  14   5     1009.26      989.12     24.63 o 
   0  14   5      290.99      285.41      8.52 o 
   1  14   5      951.39      994.55     25.04 o 
   2  14   5      576.93      457.23     21.55 o 
   3  14   5      236.89      226.16     11.32 o 
   4  14   5      798.45      759.93     29.91 o 
   5  14   5      942.55     1069.21     32.13 o 
   6  14   5      410.41      388.23     23.88 o 
   7  14   5      110.03       96.16     15.67 o 
   8  14   5     1583.67     1557.76     67.19 o 
   9  14   5     1277.78     1362.21     66.43 o 
  10  14   5      428.44      454.01     29.56 o 
  11  14   5      130.70      118.49     20.48 o 
 -12  15   5       32.77       21.87      6.48 o 
 -11  15   5        7.99       13.31      5.13 o 
 -10  15   5      630.11      583.23     34.61 o 
  -9  15   5     2276.54     2507.06     59.33 o 
  -8  15   5     2483.54     2738.47    112.13 o 
  -7  15   5     1358.97     1403.95     60.60 o 
  -6  15   5        0.10       -1.17     11.85 o 
  -5  15   5     1690.11     1704.78     63.85 o 
  -4  15   5     3781.00     4234.54     87.23 o 
  -3  15   5     3259.71     3366.21     70.10 o 
  -2  15   5     1729.79     1748.47     42.08 o 
  -1  15   5      496.43      434.13     15.12 o 
   0  15   5       94.34      115.96      4.66 o 
   1  15   5     1631.02     1571.93     36.16 o 
   2  15   5     1693.82     1712.88     50.88 o 
   3  15   5      899.34      894.39     35.08 o 
   4  15   5     1064.07     1059.46     32.67 o 
   5  15   5       67.64       47.87      8.57 o 
   6  15   5      474.31      511.33     37.42 o 
   7  15   5     1474.50     1625.90     72.78 o 
   8  15   5     1189.60     1210.02     75.47 o 
   9  15   5      353.11      341.52     35.09 o 
  10  15   5        0.38       10.61      7.35 o 
  11  15   5      175.59      140.70     23.18 o 
 -11  16   5       23.84       22.04      6.61 o 
 -10  16   5       21.26       19.60      8.48 o 
  -9  16   5       57.81       51.85      8.61 o 
  -8  16   5        7.01        2.64      5.16 o 
  -7  16   5       13.52       21.81      8.62 o 
  -6  16   5      779.37      770.91     54.95 o 
  -5  16   5       97.46       86.18     14.23 o 
  -4  16   5      117.12       91.69     12.35 o 
  -3  16   5       34.65       25.42      7.92 o 
  -2  16   5      179.43      130.54      9.10 o 
  -1  16   5        4.86       10.31      5.51 o 
   0  16   5        2.78        2.27      3.40 o 
   1  16   5       12.74        2.44      2.84 o 
   2  16   5       13.16       12.15      4.21 o 
   3  16   5      284.84      260.21     21.72 o 
   4  16   5      274.68      226.87     14.39 o 
   5  16   5      534.45      481.56     24.66 o 
   6  16   5      147.34      125.72     14.61 o 
   7  16   5       69.51       62.06     21.76 o 
   8  16   5       90.44       67.78     10.25 o 
   9  16   5       12.86       14.19      7.18 o 
  10  16   5        9.63       18.39      7.04 o 
 -10  17   5        7.68        9.25      6.40 o 
  -9  17   5       54.83       54.76     12.92 o 
  -8  17   5       48.17       59.06     10.73 o 
  -7  17   5      117.73      110.06     19.90 o 
  -6  17   5       26.37       25.08      9.39 o 
  -5  17   5      204.86      166.10     22.75 o 
  -4  17   5       44.72       32.73      8.04 o 
  -3  17   5      478.65      473.46     33.03 o 
  -2  17   5       54.05       30.02     10.22 o 
  -1  17   5       43.46       24.03      5.05 o 
   0  17   5       53.76       34.66      6.81 o 
   1  17   5       39.69       24.28      5.03 o 
   2  17   5      678.49      680.70     45.11 o 
   3  17   5       13.57        9.70      5.17 o 
   4  17   5      659.45      618.71     23.20 o 
   5  17   5      233.48      206.22     12.54 o 
   6  17   5      107.44       89.65      9.71 o 
   7  17   5      235.31      191.18     28.35 o 
   8  17   5        0.76        2.31      4.69 o 
   9  17   5      140.61       97.96     13.23 o 
  10  17   5       69.85       48.36     20.11 o 
 -10  18   5      284.12      267.47     16.72 o 
  -9  18   5      119.09       98.10     11.04 o 
  -8  18   5      128.38      132.12     13.92 o 
  -7  18   5      779.60      801.10     26.17 o 
  -6  18   5     1187.25     1234.73     35.18 o 
  -5  18   5     1111.39     1133.04     39.38 o 
  -4  18   5      875.59      849.98     25.97 o 
  -3  18   5        0.69        9.73      5.39 o 
  -2  18   5     1002.98     1001.30     31.63 o 
  -1  18   5     1273.77     1322.85     44.27 o 
   0  18   5     1418.39     1420.81     43.35 o 
   1  18   5      707.34      688.80     30.37 o 
   3  18   5     1148.93     1160.29     40.42 o 
   4  18   5     1612.23     1709.39     57.07 o 
   5  18   5      813.57      814.16     27.01 o 
   6  18   5      538.80      521.27     21.03 o 
   7  18   5       12.26       15.69     11.38 o 
   8  18   5      303.11      270.64     37.00 o 
   9  18   5      189.70      156.66     33.07 o 
  -9  19   5      688.66      760.51     35.10 o 
  -8  19   5      820.69      900.91     31.03 o 
  -7  19   5      447.22      418.68     23.34 o 
  -6  19   5        3.44        1.76      6.40 o 
  -5  19   5      221.74      203.16     18.20 o 
  -4  19   5      703.79      734.08     22.41 o 
  -3  19   5     1626.73     1751.56     50.32 o 
  -2  19   5     1110.21     1144.12     46.95 o 
  -1  19   5      189.69      130.71     11.83 o 
   0  19   5      511.13      494.76     24.39 o 
   1  19   5     1783.09     1867.01     58.44 o 
   2  19   5     2274.60     2585.08     82.42 o 
   3  19   5     1448.22     1468.37     50.49 o 
   4  19   5      179.07      145.91     15.12 o 
   5  19   5      149.26      129.92     12.39 o 
   6  19   5      543.60      547.25     26.26 o 
   7  19   5      755.04      746.93     61.12 o 
   8  19   5      552.36      571.34     56.84 o 
  -8  20   5       34.63       21.21      7.18 o 
  -7  20   5      399.98      337.87     25.16 o 
  -6  20   5     1515.59     1602.06     43.89 o 
  -5  20   5      823.58      899.49     41.44 o 
  -4  20   5        3.87       11.71      4.57 o 
  -3  20   5       62.77       61.71      7.46 o 
  -2  20   5      550.93      506.52     18.25 o 
  -1  20   5     1946.23     2120.20     51.79 o 
   0  20   5     2002.94     2316.41     55.46 o 
   1  20   5      468.02      468.34     19.60 o 
   3  20   5       64.89       63.82      8.66 o 
   4  20   5      973.85     1018.94     34.21 o 
   5  20   5     1453.59     1615.18     49.29 o 
   6  20   5      146.69      129.81     14.21 o 
   7  20   5        0.04        5.44      3.90 o 
  -7  21   5      122.27      117.07     18.14 o 
  -6  21   5        0.03       15.60      8.28 o 
  -5  21   5      388.97      364.00     18.13 o 
  -4  21   5      410.93      334.55     19.43 o 
  -3  21   5      185.04      164.07     14.52 o 
  -2  21   5      365.81      419.05     20.39 o 
  -1  21   5      153.74      147.38     43.19 o 
   0  21   5       35.39       35.09     11.06 o 
   1  21   5      282.83      253.85     16.61 o 
   2  21   5      145.12      106.16     14.09 o 
   3  21   5      321.98      286.07     18.79 o 
   4  21   5      464.18      487.31     26.44 o 
   5  21   5        5.04        6.68      5.98 o 
   6  21   5      346.80      303.94     22.92 o 
  -5  22   5       40.06       10.51      3.38 o 
  -4  22   5       50.79       40.31     10.44 o 
  -3  22   5        3.65        8.97      5.92 o 
  -2  22   5       47.97       38.82     10.57 o 
  -1  22   5       58.53       46.66     11.61 o 
   0  22   5       41.12       20.22      7.18 o 
   1  22   5       64.39       38.51     10.12 o 
   2  22   5        2.19        2.88      4.59 o 
   3  22   5       14.25        6.10      3.83 o 
   4  22   5        8.14       11.18      5.14 o 
   5  22   5        1.12       20.59      5.57 o 
  -4  23   5      288.08      298.73     17.44 o 
  -3  23   5      293.47      238.94     14.54 o 
  -2  23   5      329.64      334.32     17.66 o 
  -1  23   5       82.42       70.16     14.15 o 
   0  23   5      155.93      149.93     14.10 o 
   1  23   5      469.83      458.59     24.64 o 
   2  23   5      250.06      259.94     16.07 o 
   3  23   5       24.74       22.11      7.99 o 
 -15   0   6       56.66       42.37     19.49 o 
 -14   0   6        1.19       19.53     16.92 o 
 -13   0   6      351.15      320.48     32.77 o 
 -12   0   6     3063.82     3394.80    151.66 o 
 -11   0   6     3939.98     4775.36    157.20 o 
 -10   0   6      738.16      715.84     58.37 o 
  -9   0   6      849.10      954.69     55.96 o 
  -8   0   6     2387.91     2737.58     83.18 o 
  -7   0   6     1321.47     1267.30     31.22 o 
  -6   0   6     8260.27     8957.66    207.73 o 
  -5   0   6     4730.13     4689.05    109.24 o 
  -4   0   6        6.51       21.48      4.52 o 
  -3   0   6     3012.65     3344.95     71.31 o 
  -2   0   6    16901.55    16616.93    346.85 o 
  -1   0   6    28792.91    29417.60    360.31 o 
   0   0   6    41220.68    40533.23    318.96 o 
   1   0   6       14.40       13.81      3.67 o 
   2   0   6    12993.16    12848.83    104.62 o 
   3   0   6     5638.84     5446.78    137.38 o 
   4   0   6    25680.84    25132.87    488.02 o 
   5   0   6    10724.27    10700.13    203.62 o 
   6   0   6      402.35      392.83     29.20 o 
   7   0   6      459.20      414.88     32.54 o 
   8   0   6      561.93      568.28     30.00 o 
   9   0   6     3374.87     3614.21    151.48 o 
  10   0   6     4996.51     6142.07    291.39 o 
  11   0   6     1997.77     2067.20    113.90 o 
  12   0   6       89.02       71.65     12.28 o 
  13   0   6      125.96       97.90     25.65 o 
  14   0   6      430.85      497.43     53.81 o 
 -15   1   6      122.42      126.88     21.49 o 
 -14   1   6      136.09      116.56     20.07 o 
 -13   1   6       66.40       52.57      9.72 o 
 -12   1   6       30.75       29.17     11.96 o 
 -11   1   6      459.46      406.95     25.04 o 
 -10   1   6     1129.16     1122.78     37.92 o 
  -9   1   6       75.74       82.50     11.28 o 
  -8   1   6       13.79        6.54      2.92 o 
  -7   1   6       82.74       80.73      4.18 o 
  -6   1   6       78.01       65.38      3.85 o 
  -5   1   6     3513.92     3323.15     46.27 o 
  -4   1   6     1318.12     1265.82     22.91 o 
  -3   1   6     3831.94     3807.98     54.20 o 
  -2   1   6     5224.14     5174.72     76.66 o 
  -1   1   6     1124.06     1054.83     17.68 o 
   0   1   6    25699.58    25277.67    118.95 o 
   1   1   6    34164.40    35221.68    194.11 o 
   2   1   6     8031.18     7800.30     79.41 o 
   3   1   6       25.11       10.31      3.22 o 
   4   1   6     1374.77     1247.17     19.28 o 
   5   1   6    12877.86    13008.15    172.53 o 
   6   1   6     7593.16     7797.09    119.69 o 
   7   1   6      774.84      720.32     32.27 o 
   8   1   6      108.96      117.89     23.85 o 
   9   1   6       14.97       16.86     57.19 o 
  10   1   6      570.27      561.09     35.70 o 
  11   1   6      870.78      912.57     51.37 o 
  12   1   6      463.15      477.24     26.46 o 
  13   1   6      172.14      172.79     19.85 o 
  14   1   6       40.87       14.34      9.74 o 
 -15   2   6      148.18      128.23     22.02 o 
 -14   2   6       12.06       15.01     13.60 o 
 -13   2   6      184.92      167.02     35.03 o 
 -12   2   6      587.92      577.21     34.48 o 
 -11   2   6     1090.06     1150.14     59.85 o 
 -10   2   6       45.43       38.73     10.53 o 
  -9   2   6      429.49      397.92     21.78 o 
  -8   2   6      818.67      826.72     27.67 o 
  -7   2   6     1818.84     1900.89     29.59 o 
  -6   2   6     1437.13     1489.10     20.50 o 
  -5   2   6     1321.61     1298.16     15.53 o 
  -4   2   6     2341.33     2305.68     40.31 o 
  -3   2   6      225.15      260.23      6.03 o 
  -2   2   6     4905.98     4837.35     43.26 o 
  -1   2   6    11890.84    12158.95     68.98 o 
   0   2   6      371.78      234.22      4.68 o 
   1   2   6      346.46      306.87      5.89 o 
   2   2   6      863.96      923.87     24.15 o 
   3   2   6    11486.53    11484.80    118.33 o 
   4   2   6     2869.52     2625.11     65.29 o 
   5   2   6      362.29      278.82     23.00 o 
   6   2   6      145.71      124.66     11.25 o 
   7   2   6       33.35       24.57      7.64 o 
   8   2   6        7.95       12.15      7.02 o 
   9   2   6       20.10       19.60     10.36 o 
  10   2   6      460.54      438.27     34.57 o 
  11   2   6      507.01      442.16     28.89 o 
  12   2   6       70.12       63.45      9.40 o 
  13   2   6        0.46        8.14      5.81 o 
  14   2   6      207.75      223.00     68.94 o 
 -15   3   6       47.70       22.69      9.27 o 
 -14   3   6        4.09        5.84      6.46 o 
 -13   3   6        0.75        6.02      5.92 o 
 -12   3   6       71.33       55.75     15.68 o 
 -11   3   6       40.17       31.33      9.84 o 
 -10   3   6      545.08      563.67     34.71 o 
  -9   3   6      409.75      406.41     19.08 o 
  -8   3   6      264.89      230.83      9.42 o 
  -7   3   6      269.97      258.56     11.50 o 
  -6   3   6      727.32      787.70     16.34 o 
  -5   3   6     6320.73     6782.58     87.51 o 
  -4   3   6     2494.82     2604.93     41.75 o 
  -3   3   6      884.53     1058.29     16.52 o 
  -2   3   6     3523.92     3835.19     48.20 o 
  -1   3   6     2664.54     2502.18     29.53 o 
   0   3   6     4401.83     4426.54     53.25 o 
   1   3   6       97.49      117.86      5.01 o 
   2   3   6     2013.71     2277.94     33.54 o 
   3   3   6      256.11      195.24     12.14 o 
   4   3   6     3839.42     3974.56     95.12 o 
   5   3   6      600.18      560.31     30.16 o 
   6   3   6     2178.49     2142.92     77.35 o 
   7   3   6      391.09      357.68     22.30 o 
   8   3   6     1634.74     1580.16     53.22 o 
   9   3   6      765.02      754.71     44.36 o 
  10   3   6      195.38      216.47     23.26 o 
  11   3   6      251.33      214.59     19.90 o 
  12   3   6       68.58       73.45     15.06 o 
  13   3   6        0.01        3.55      7.72 o 
  14   3   6       31.73       27.79     11.05 o 
 -15   4   6       46.55       36.33     11.47 o 
 -14   4   6       12.52       15.55      7.33 o 
 -13   4   6       59.94       74.44     36.56 o 
 -12   4   6        2.49       17.07      8.02 o 
 -11   4   6      441.94      426.19     24.08 o 
 -10   4   6       23.40       18.75      6.43 o 
  -9   4   6      492.57      437.23     18.65 o 
  -8   4   6       21.85       31.02      5.84 o 
  -7   4   6     1884.21     1830.45     28.93 o 
  -6   4   6     7971.47     8062.87     77.69 o 
  -5   4   6      736.52      669.54     15.92 o 
  -4   4   6     3136.74     2731.31     41.48 o 
  -3   4   6       71.68       35.85      2.88 o 
  -2   4   6     1785.55     1741.86     33.89 o 
  -1   4   6     5855.81     5720.27     55.13 o 
   1   4   6       60.76       40.07      3.65 o 
   2   4   6     3565.40     3499.74     55.51 o 
   3   4   6     2533.14     2635.89     53.49 o 
   4   4   6     8267.24     8162.52    166.87 o 
   5   4   6    11493.15    11943.57    159.83 o 
   6   4   6      239.50      230.79     17.63 o 
   7   4   6      668.51      667.50     30.65 o 
   8   4   6     1838.12     1836.24     58.81 o 
   9   4   6     3757.55     3806.50    116.73 o 
  10   4   6     1788.06     1851.27     66.78 o 
  11   4   6        1.69       15.82      8.63 o 
  12   4   6      553.92      618.78     31.86 o 
  13   4   6      349.08      332.35     28.52 o 
  14   4   6      214.48      207.93     22.82 o 
 -15   5   6      324.95      288.12     37.45 o 
 -14   5   6      254.21      251.27     40.58 o 
 -13   5   6      341.54      371.03     24.21 o 
 -12   5   6       80.02       78.48     16.85 o 
 -11   5   6      244.07      236.58     16.30 o 
 -10   5   6     1748.83     1760.58     65.16 o 
  -9   5   6     2280.38     2489.86     60.35 o 
  -8   5   6     3155.62     3322.39     70.85 o 
  -7   5   6     1099.08     1104.04     34.18 o 
  -6   5   6     2891.76     2999.55     52.65 o 
  -5   5   6    16359.68    16950.96    148.52 o 
  -4   5   6     9927.74     9938.87     81.06 o 
  -3   5   6     7803.44     7387.07     81.90 o 
  -2   5   6        4.28        5.14      9.70 o 
  -1   5   6     7538.71     8127.24     75.12 o 
   0   5   6     6553.77     6096.22     61.76 o 
   1   5   6     1952.54     1608.94     28.74 o 
   2   5   6     5142.47     4743.42     53.71 o 
   3   5   6     4770.48     4995.71     75.24 o 
   4   5   6      313.98      320.28     12.22 o 
   5   5   6     2211.87     2086.44     44.44 o 
   6   5   6     4951.25     5010.48     84.07 o 
   7   5   6     5335.55     5523.43    102.87 o 
   8   5   6     1359.98     1459.12     43.33 o 
   9   5   6      116.42      107.19      9.59 o 
  10   5   6      700.04      702.49     43.54 o 
  11   5   6     2274.26     2483.39    100.42 o 
  12   5   6      938.85      954.07     36.38 o 
  13   5   6      372.50      337.37     30.70 o 
 -14   6   6       25.88       28.64      8.54 o 
 -13   6   6      286.15      287.54     25.42 o 
 -12   6   6      556.09      607.68     28.86 o 
 -11   6   6      670.69      669.72     29.13 o 
 -10   6   6     1726.53     1847.42     83.37 o 
  -9   6   6      237.47      252.71     16.64 o 
  -8   6   6      531.78      536.88     13.72 o 
  -7   6   6     3320.48     3342.63    102.09 o 
  -6   6   6     3118.86     3091.09     46.29 o 
  -5   6   6     1875.17     1974.22     29.21 o 
  -4   6   6      184.07      178.03      6.47 o 
  -3   6   6     6700.99     6566.91     84.98 o 
  -2   6   6     9519.77     9391.10     70.07 o 
  -1   6   6    12759.96    12873.35     85.19 o 
   0   6   6    16798.50    17936.53     95.04 o 
   1   6   6      369.30      374.31      8.00 o 
   2   6   6      438.77      372.85      9.32 o 
   3   6   6     5149.39     5410.29     82.89 o 
   4   6   6    10257.57    10154.50    110.88 o 
   5   6   6     5312.99     5481.49     70.03 o 
   6   6   6     3257.35     3220.32     80.57 o 
   7   6   6      450.03      397.63     17.52 o 
   8   6   6     4748.15     5232.49    247.07 o 
   9   6   6     4100.75     4400.94     81.51 o 
  10   6   6     2421.99     2645.22     86.55 o 
  11   6   6      238.83      209.92     29.63 o 
  12   6   6       60.86       71.12     21.29 o 
  13   6   6      335.02      347.52     25.29 o 
 -14   7   6      279.25      268.66     30.85 o 
 -13   7   6      194.74      181.68     18.72 o 
 -12   7   6        6.09       10.17      6.02 o 
 -11   7   6        5.57       13.75      9.20 o 
 -10   7   6       68.16       53.13      8.15 o 
  -9   7   6     2347.65     2516.35     84.07 o 
  -8   7   6     2005.64     2006.69     51.48 o 
  -7   7   6        1.10        4.86      2.54 o 
  -6   7   6        6.45        7.99      3.32 o 
  -5   7   6      484.39      453.99     17.12 o 
  -4   7   6     6797.61     6735.67    121.17 o 
  -3   7   6     1166.30      992.50     19.40 o 
  -2   7   6      264.34      251.90      7.92 o 
  -1   7   6      120.10       91.02      8.70 o 
   0   7   6      174.02      251.04      7.50 o 
   1   7   6      645.88      445.92      9.76 o 
   2   7   6      895.89      756.77     20.11 o 
   3   7   6      311.83      265.55     10.94 o 
   4   7   6        5.35        9.52      4.24 o 
   5   7   6       28.35       33.99      8.24 o 
   6   7   6      107.47      111.31      9.50 o 
   7   7   6     1711.55     1676.92     44.69 o 
   8   7   6      601.25      594.76     28.91 o 
   9   7   6       23.15       20.92      4.48 o 
  10   7   6       10.37       10.27      9.22 o 
  11   7   6       86.22       91.40     14.58 o 
  12   7   6      251.52      270.42     24.94 o 
  13   7   6      127.08      128.02     17.30 o 
 -14   8   6       32.78       17.55      9.98 o 
 -13   8   6       47.24       34.86     20.87 o 
 -12   8   6       16.96        7.07     15.54 o 
 -11   8   6       23.70       25.63      7.94 o 
 -10   8   6      206.49      198.97     16.11 o 
  -9   8   6      748.29      653.65     31.05 o 
  -8   8   6      133.01      112.30      8.04 o 
  -7   8   6      668.31      634.12     14.96 o 
  -6   8   6      386.48      424.29     14.09 o 
  -5   8   6     4368.10     4620.29     59.75 o 
  -4   8   6     3865.29     4018.97     47.68 o 
  -3   8   6     1072.55      967.86     18.02 o 
  -2   8   6      127.43      122.78      7.94 o 
  -1   8   6        1.82        6.05      3.53 o 
   0   8   6      519.27      503.91     14.55 o 
   1   8   6     3500.41     3508.38     50.27 o 
   2   8   6     1365.88     1304.13     27.33 o 
   3   8   6      275.25      250.50     10.47 o 
   4   8   6      271.24      240.03     11.06 o 
   5   8   6      301.33      327.70     12.91 o 
   6   8   6     1219.39     1226.28     33.40 o 
   7   8   6      488.61      433.53     18.74 o 
   8   8   6      108.88       77.51     12.77 o 
   9   8   6        2.58        3.43      5.01 o 
  10   8   6       72.66       56.36     12.81 o 
  11   8   6      139.44      126.37     17.24 o 
  12   8   6       94.41       86.28     14.98 o 
  13   8   6        1.67        6.36      7.95 o 
 -14   9   6      129.30      112.41     36.13 o 
 -13   9   6       32.39       45.37     19.28 o 
 -12   9   6       10.96       15.33     10.94 o 
 -11   9   6      172.78      157.81     15.11 o 
 -10   9   6      866.90      861.21     36.66 o 
  -9   9   6      689.24      730.37     31.11 o 
  -8   9   6      544.53      530.53     18.80 o 
  -7   9   6      143.18      134.71      9.19 o 
  -6   9   6       22.98       25.85      4.58 o 
  -5   9   6     1752.74     1720.40     31.96 o 
  -4   9   6     3888.99     3970.36     59.40 o 
  -3   9   6     2408.52     2307.60     39.90 o 
  -2   9   6      366.85      336.92     12.18 o 
  -1   9   6       81.58       73.72      6.39 o 
   0   9   6     2655.56     2588.50     32.38 o 
   1   9   6     5214.00     5157.98     49.82 o 
   2   9   6     3353.97     3288.09     38.96 o 
   3   9   6     2222.88     1991.63     35.54 o 
   4   9   6      191.19      199.52     10.93 o 
   5   9   6     3584.79     3735.19     68.03 o 
   6   9   6     5097.88     5569.89     88.86 o 
   7   9   6     1274.62     1247.11     31.97 o 
   8   9   6      285.29      267.23     14.06 o 
   9   9   6      134.16      101.11     31.99 o 
  10   9   6      175.88      185.61     19.89 o 
  11   9   6      908.42     1006.45     59.04 o 
  12   9   6      583.29      586.50     38.92 o 
  13   9   6      204.69      179.45     27.46 o 
 -13  10   6       51.99       48.76     18.74 o 
 -12  10   6      167.22      159.59     11.77 o 
 -11  10   6       66.45       59.06      8.60 o 
 -10  10   6       45.55       60.48      8.97 o 
  -9  10   6       65.18       59.14      8.04 o 
  -8  10   6     1927.33     2047.78     51.49 o 
  -7  10   6     3846.66     4134.56     73.18 o 
  -6  10   6      871.71      858.45     31.03 o 
  -5  10   6      544.45      567.99     35.87 o 
  -4  10   6        2.64        8.90      5.16 o 
  -3  10   6     1071.42      948.67     19.36 o 
  -2  10   6     1337.94     1202.00     24.77 o 
  -1  10   6     1492.37     1430.98     26.18 o 
   0  10   6      269.16      245.07      6.83 o 
   1  10   6       79.86       73.10      4.48 o 
   2  10   6     3240.34     3315.11     50.77 o 
   3  10   6     6508.39     6790.36     79.10 o 
   4  10   6     1784.03     1720.94     43.46 o 
   5  10   6      766.92      702.10     14.58 o 
   6  10   6      962.74      950.38     27.16 o 
   7  10   6      187.73      160.02      9.79 o 
   8  10   6     2939.60     3163.98     88.69 o 
   9  10   6     1989.35     2368.49    118.23 o 
  10  10   6      509.16      510.36     51.38 o 
  11  10   6      185.35      128.52     28.82 o 
  12  10   6       14.55       15.48      8.20 o 
 -13  11   6     1021.99     1005.89    108.67 o 
 -12  11   6       44.20       39.94      7.08 o 
 -11  11   6       37.65       36.93      7.70 o 
 -10  11   6      342.73      319.91     19.05 o 
  -9  11   6     4009.87     4540.85    107.91 o 
  -8  11   6     3525.10     3726.42     85.14 o 
  -7  11   6      379.51      359.12     17.46 o 
  -6  11   6      339.44      323.89     16.53 o 
  -5  11   6     1061.06     1033.35     29.12 o 
  -4  11   6     8462.36     9226.42    189.35 o 
  -3  11   6    12659.09    13350.59    125.01 o 
  -2  11   6     2816.78     2849.97     40.20 o 
  -1  11   6      154.40      117.49      6.81 o 
   0  11   6      945.09      901.83     12.15 o 
   1  11   6     4541.78     4751.19     47.50 o 
   2  11   6    13465.38    14337.25    142.82 o 
   3  11   6     7792.03     8326.15    101.64 o 
   4  11   6      123.27       78.67      6.37 o 
   5  11   6      911.56      902.27     25.51 o 
   6  11   6     2154.20     2249.92     54.44 o 
   7  11   6     6926.17     7355.39    258.78 o 
   8  11   6     3342.76     3590.28     89.94 o 
   9  11   6       79.88      101.16     23.34 o 
  10  11   6       91.46       94.18     13.04 o 
  11  11   6      393.24      396.37     27.92 o 
  12  11   6      888.14     1013.60     84.56 o 
 -13  12   6      210.18      241.80     19.60 o 
 -12  12   6      542.17      511.55     40.16 o 
 -11  12   6      182.15      155.35     12.85 o 
 -10  12   6      705.37      651.76     34.03 o 
  -9  12   6      312.63      280.18     20.21 o 
  -8  12   6      351.73      355.23     26.31 o 
  -7  12   6      680.08      666.44     24.59 o 
  -6  12   6      569.78      526.23     17.45 o 
  -5  12   6      151.05      126.44      5.34 o 
  -4  12   6      132.80       78.28      8.98 o 
  -3  12   6     1684.44     1602.47     52.18 o 
  -2  12   6     3109.59     3073.51     61.55 o 
  -1  12   6      604.61      562.94     15.08 o 
   0  12   6      500.99      544.02     14.37 o 
   1  12   6     1190.48     1178.65     20.65 o 
   2  12   6      133.90      118.77      6.47 o 
   3  12   6       75.05       68.03      6.23 o 
   4  12   6      679.26      615.23     17.50 o 
   5  12   6      509.44      496.41     24.04 o 
   6  12   6      812.07      808.47     30.98 o 
   7  12   6        0.51       24.99      9.04 o 
   8  12   6      770.70      758.10     32.86 o 
   9  12   6      314.79      329.43     28.79 o 
  10  12   6       57.82       39.36     12.33 o 
  11  12   6       29.24       46.18     28.44 o 
  12  12   6        3.69       30.12     14.34 o 
 -12  13   6      129.76      115.05     15.85 o 
 -11  13   6       37.16       26.51      6.88 o 
 -10  13   6      209.49      186.86     16.45 o 
  -9  13   6      961.68      938.75     38.72 o 
  -8  13   6     1144.72     1184.52     43.13 o 
  -7  13   6      728.51      715.30     30.88 o 
  -6  13   6      105.11       93.60     10.56 o 
  -5  13   6        2.14       11.16      4.73 o 
  -4  13   6      797.17      690.84     20.39 o 
  -3  13   6      829.90      788.75     25.57 o 
  -2  13   6     1284.42     1254.15     37.57 o 
  -1  13   6      877.28      925.00     24.62 o 
   0  13   6      342.66      325.56      7.90 o 
   1  13   6      547.43      483.28     13.59 o 
   2  13   6     1714.54     1698.75     36.57 o 
   3  13   6     1674.18     1569.64     34.75 o 
   4  13   6     2135.73     2166.43     47.78 o 
   5  13   6     1278.13     1324.76     28.74 o 
   6  13   6        2.93        6.54      3.09 o 
   7  13   6      326.96      306.41     25.06 o 
   8  13   6      366.13      315.34     24.76 o 
   9  13   6      114.10       93.07     11.79 o 
  10  13   6        4.53        9.26     12.23 o 
  11  13   6      149.09      145.51     16.67 o 
 -12  14   6      114.91       72.25     14.71 o 
 -11  14   6       38.61       27.60      8.39 o 
 -10  14   6       84.66       58.33      7.93 o 
  -9  14   6      138.18       97.09     12.50 o 
  -8  14   6       25.29       21.35      7.93 o 
  -7  14   6        7.49       15.69      6.29 o 
  -6  14   6       49.74       39.19      6.62 o 
  -5  14   6      122.55      107.11     10.36 o 
  -4  14   6      195.66      164.12     14.09 o 
  -3  14   6       18.46        9.30     11.28 o 
  -2  14   6     1631.11     1594.27     58.37 o 
  -1  14   6     2282.18     2281.29     48.24 o 
   0  14   6     2216.28     2308.68     43.87 o 
   1  14   6      547.17      445.37     16.31 o 
   2  14   6      456.02      372.31     15.30 o 
   3  14   6     2229.23     2208.82     54.12 o 
   4  14   6      697.29      624.09     26.69 o 
   5  14   6        3.18        2.23      5.98 o 
   6  14   6       13.33        2.51      4.47 o 
   7  14   6       11.63       19.45      7.36 o 
   8  14   6      220.50      191.79     21.45 o 
   9  14   6      157.57      146.92     15.67 o 
  10  14   6        3.90        5.03      4.95 o 
  11  14   6        3.19       16.85      7.35 o 
 -11  15   6       90.18       89.29     12.30 o 
 -10  15   6      182.12      143.65     13.87 o 
  -9  15   6      679.63      616.50     36.17 o 
  -8  15   6      552.01      571.41     23.50 o 
  -7  15   6       60.30       49.70     10.03 o 
  -6  15   6      121.19      154.65     14.30 o 
  -5  15   6        9.63       11.42      5.24 o 
  -4  15   6     1571.95     1569.12     70.48 o 
  -3  15   6     1973.42     1990.34     79.96 o 
  -2  15   6       64.68       45.31      8.52 o 
  -1  15   6      979.94      938.61     31.08 o 
   0  15   6     2279.58     2314.22    105.85 o 
   1  15   6     4716.67     4929.81     99.30 o 
   2  15   6     5213.09     5525.14    123.91 o 
   3  15   6      201.43      151.30      9.55 o 
   4  15   6      760.84      688.91     29.52 o 
   5  15   6      179.52      150.19     13.81 o 
   6  15   6      438.51      450.41     25.90 o 
   7  15   6      368.43      304.86     30.80 o 
   8  15   6        1.73        9.61      6.00 o 
   9  15   6       87.42       60.25     15.76 o 
  10  15   6       54.99       41.77     12.17 o 
 -11  16   6      259.45      254.71     15.99 o 
 -10  16   6      145.03      143.11     12.70 o 
  -9  16   6        1.45       17.37      7.73 o 
  -8  16   6      428.94      448.10     24.53 o 
  -7  16   6      902.66      909.95     33.84 o 
  -6  16   6     1200.26     1255.10     42.79 o 
  -5  16   6     2747.21     3051.98     78.97 o 
  -4  16   6     1931.87     1984.35     48.65 o 
  -3  16   6       52.24       49.29      7.55 o 
  -2  16   6     2161.68     2255.23     63.60 o 
  -1  16   6     3244.40     3474.26     76.65 o 
   0  16   6     3293.99     3482.37    115.41 o 
   1  16   6     1331.65     1235.26     60.49 o 
   2  16   6      440.72      362.56     21.39 o 
   3  16   6     4030.68     4622.51    127.12 o 
   4  16   6     2334.46     2552.10     66.56 o 
   5  16   6      651.62      598.29     26.11 o 
   6  16   6      157.63      146.20     10.37 o 
   7  16   6      181.05      174.57     16.89 o 
   8  16   6      702.08      705.12     39.68 o 
   9  16   6      211.39      208.53     32.47 o 
  10  16   6      138.70      117.59     38.76 o 
 -10  17   6      668.04      645.01     27.63 o 
  -9  17   6     1301.38     1460.78     61.88 o 
  -8  17   6      727.34      743.40     25.47 o 
  -7  17   6      330.31      352.67     19.32 o 
  -5  17   6      569.58      508.07     24.09 o 
  -4  17   6     1840.19     1939.67     59.10 o 
  -3  17   6     4377.96     5104.19    109.42 o 
  -2  17   6     4086.15     4620.83    109.91 o 
  -1  17   6      894.80      909.64     38.69 o 
   0  17   6      415.81      408.76     26.71 o 
   1  17   6     2564.69     2909.94     83.41 o 
   2  17   6     1405.76     1433.00     63.20 o 
   3  17   6      470.09      431.62     26.87 o 
   4  17   6      118.46      117.63     14.48 o 
   5  17   6      721.76      691.91     23.89 o 
   6  17   6      526.44      455.67     18.17 o 
   7  17   6      637.62      601.30     42.50 o 
   8  17   6      480.23      526.81     48.25 o 
   9  17   6      127.00       93.35     20.69 o 
 -10  18   6        1.46       10.07      6.14 o 
  -9  18   6       51.59       24.27     12.35 o 
  -8  18   6        3.61       13.00      6.52 o 
  -7  18   6        0.63        8.36      5.14 o 
  -6  18   6      260.99      239.94     18.11 o 
  -5  18   6       67.08       74.29     10.72 o 
  -4  18   6       98.15       70.30     19.81 o 
  -3  18   6       62.96       63.95     12.41 o 
  -2  18   6       98.65       61.20     20.19 o 
  -1  18   6     1529.15     1640.98     59.57 o 
   0  18   6     1385.25     1295.62     55.71 o 
   1  18   6        1.00       18.44     11.64 o 
   2  18   6      139.26      125.81     16.70 o 
   3  18   6      251.47      229.48     20.53 o 
   4  18   6      753.15      747.28     33.75 o 
   5  18   6      112.47      105.38     10.03 o 
   6  18   6      206.62      208.52     15.55 o 
   7  18   6      111.65       93.63     14.21 o 
   8  18   6        0.96        6.55      8.06 o 
  -9  19   6        1.43       33.16     12.65 o 
  -8  19   6        3.64        9.97      4.77 o 
  -7  19   6      154.36      153.72     11.63 o 
  -6  19   6      187.18      213.05     15.95 o 
  -5  19   6       13.24        9.47     12.08 o 
  -4  19   6       56.10       44.24      7.38 o 
  -3  19   6        4.50       10.75      5.15 o 
  -2  19   6      381.49      368.91     23.30 o 
  -1  19   6      209.03      233.42     23.43 o 
   0  19   6      171.04      161.68     14.36 o 
   1  19   6      671.83      708.76     43.40 o 
   2  19   6      299.36      296.28     26.30 o 
   3  19   6      253.15      207.11     19.82 o 
   4  19   6      355.25      348.52     18.14 o 
   5  19   6        0.27      690.55     52.16 o 
   6  19   6        1.15        7.74      8.25 o 
   7  19   6      102.36       77.85     19.11 o 
   8  19   6        3.47       11.00     14.02 o 
  -8  20   6       41.12       31.84     10.19 o 
  -7  20   6      727.36      767.02     32.25 o 
  -6  20   6     1027.22     1007.21     33.11 o 
  -5  20   6      709.29      671.59     32.42 o 
  -4  20   6       53.35       37.42      6.96 o 
  -3  20   6      394.85      382.99     18.23 o 
  -2  20   6      702.70      682.39     27.23 o 
  -1  20   6      321.27      285.27     16.97 o 
   0  20   6      166.60      128.64     13.02 o 
   1  20   6      260.18      218.03     18.73 o 
   2  20   6      199.82      156.81     13.18 o 
   3  20   6       60.27       59.87     14.02 o 
   4  20   6      325.53      264.58     22.59 o 
   5  20   6      414.58      390.64     47.63 o 
   6  20   6      358.13      351.41     19.80 o 
   7  20   6        0.05       11.75     12.10 o 
  -7  21   6      144.25      119.88     16.44 o 
  -6  21   6       27.27       18.81      7.03 o 
  -5  21   6      540.04      561.58     29.13 o 
  -4  21   6      622.79      595.38     31.11 o 
  -3  21   6      151.82      151.15     16.68 o 
  -2  21   6        3.28        1.90      6.19 o 
  -1  21   6      239.53      258.13     17.92 o 
   0  21   6      657.74      663.88     31.58 o 
   1  21   6      611.77      607.23     28.84 o 
   2  21   6      313.97      285.22     18.83 o 
   3  21   6      196.48      162.32     12.53 o 
   4  21   6       42.52       29.04      8.09 o 
   5  21   6       95.17       79.59     22.14 o 
  -5  22   6      991.52     1038.89     48.07 o 
  -4  22   6        7.75       18.40     11.25 o 
  -3  22   6      285.80      268.12     21.43 o 
  -2  22   6      698.11      737.07     32.91 o 
  -1  22   6     1266.23     1423.82     42.43 o 
   0  22   6      878.20      936.09     32.78 o 
   1  22   6       82.11       85.47     12.00 o 
   2  22   6        1.30       16.64      9.92 o 
   3  22   6      104.71      100.32     12.20 o 
   4  22   6     1086.28     1125.89     50.12 o 
  -3  23   6      188.06      170.45     19.74 o 
  -2  23   6       20.92       14.71      3.97 o 
  -1  23   6        7.28       22.42     24.95 o 
   0  23   6      250.57      221.96     16.13 o 
   1  23   6      254.25      227.67     14.62 o 
   2  23   6       41.75       26.06      8.76 o 
 -15   1   7      177.52      170.41     26.58 o 
 -14   1   7       53.23       39.59     12.32 o 
 -13   1   7       39.33       36.97     12.17 o 
 -12   1   7       42.27       43.42     12.06 o 
 -11   1   7      124.81      118.79     16.57 o 
 -10   1   7      947.11     1024.59     36.65 o 
  -9   1   7      677.97      701.43     29.58 o 
  -8   1   7        7.90        8.60      3.46 o 
  -7   1   7      245.75      229.47      8.53 o 
  -6   1   7      770.36      813.40     15.34 o 
  -5   1   7     8612.03     9166.26    106.64 o 
  -4   1   7     5172.60     4981.94     83.46 o 
  -3   1   7      960.37     1022.84     23.18 o 
  -2   1   7      141.25       90.67      4.37 o 
  -1   1   7        0.61        8.49      2.50 o 
   0   1   7     8495.91     9323.68     59.13 o 
   1   1   7    12504.64    12560.82    112.63 o 
   2   1   7       55.19       59.53      3.30 o 
   3   1   7     4312.24     4278.91     71.18 o 
   4   1   7      361.93      402.29     24.41 o 
   5   1   7     3801.87     3675.80    118.29 o 
   6   1   7     2877.71     2963.42     66.57 o 
   7   1   7     2158.13     2122.17     96.47 o 
   8   1   7      796.45      786.39     35.39 o 
   9   1   7       32.10       39.11     12.25 o 
  10   1   7       75.82      101.38     33.18 o 
  11   1   7      838.75      904.50     37.19 o 
  12   1   7      265.93      252.28     23.16 o 
  13   1   7       16.37       16.90     14.94 o 
 -15   2   7       19.83       31.93     10.55 o 
 -14   2   7       21.85       19.86     15.65 o 
 -13   2   7      284.92      256.10     32.44 o 
 -12   2   7     1534.37     1649.75     67.53 o 
 -11   2   7     3449.67     3890.05    134.29 o 
 -10   2   7     1029.01     1020.55     36.19 o 
  -9   2   7      321.46      255.25     14.81 o 
  -8   2   7     1627.49     1673.41     35.99 o 
  -7   2   7    12038.53    12850.40    133.76 o 
  -6   2   7    20617.12    21427.43    198.00 o 
  -5   2   7     4598.61     4495.28     86.61 o 
  -4   2   7      179.90      176.32      8.55 o 
  -3   2   7     8050.64     8282.35    101.37 o 
  -2   2   7    24090.62    24706.20    318.89 o 
  -1   2   7    40648.39    40506.48    243.13 o 
   0   2   7    38629.09    40511.46    248.88 o 
   1   2   7        6.81       10.38      2.20 o 
   2   2   7     1132.14     1197.72     24.00 o 
   3   2   7     6081.07     5792.15     96.88 o 
   4   2   7    26639.97    26977.05    470.14 o 
   5   2   7    13455.03    14310.10    189.64 o 
   6   2   7     1416.57     1397.50     40.35 o 
   7   2   7        0.66        8.17     13.31 o 
   8   2   7     1669.44     1706.63     57.96 o 
   9   2   7     4054.73     4529.34    105.62 o 
  10   2   7     3499.19     3935.64    143.76 o 
  11   2   7      680.43      686.29     33.65 o 
  12   2   7      139.65      148.43     16.16 o 
  13   2   7      126.38       86.10     14.31 o 
 -15   3   7      240.12      248.18     22.62 o 
 -14   3   7      138.21      133.10     17.37 o 
 -13   3   7       87.07       78.72     11.14 o 
 -12   3   7        6.70        7.89      5.85 o 
 -11   3   7     1045.44      981.07     51.87 o 
 -10   3   7     3040.08     3353.03    100.20 o 
  -9   3   7     1768.03     1911.56     46.19 o 
  -8   3   7     2274.07     2364.08     46.02 o 
  -7   3   7      658.15      642.17     15.15 o 
  -6   3   7     3969.82     3828.92     60.80 o 
  -5   3   7    13051.60    13634.59    120.53 o 
  -4   3   7    14755.36    14969.02    169.53 o 
  -3   3   7     5456.14     5229.51     58.61 o 
  -2   3   7      141.53      168.89     10.85 o 
  -1   3   7     5254.50     5385.40     50.94 o 
   0   3   7    11396.27    11414.71     58.55 o 
   1   3   7    12612.07    12234.16     77.85 o 
   2   3   7     7681.89     7790.18    111.48 o 
   3   3   7     5644.87     5601.64    252.79 o 
   4   3   7      177.81      139.15     13.54 o 
   5   3   7     6099.00     5939.58    109.31 o 
   6   3   7     8709.28     9289.52    229.97 o 
   7   3   7     3565.08     3874.75     92.85 o 
   8   3   7     2066.39     2197.69     68.40 o 
   9   3   7        0.07       10.54     12.39 o 
  10   3   7     1130.91     1224.48     60.96 o 
  11   3   7     2132.74     2500.31    100.75 o 
  12   3   7     1015.06     1069.81     42.38 o 
  13   3   7      248.97      224.77     24.35 o 
 -15   4   7       29.53       24.29     12.58 o 
 -14   4   7       13.69       17.69      5.85 o 
 -13   4   7      275.53      286.32     24.53 o 
 -12   4   7     1275.71     1309.67     55.42 o 
 -11   4   7     2309.10     2390.47     84.05 o 
 -10   4   7     2141.94     2291.69     83.27 o 
  -9   4   7      695.80      692.99     24.95 o 
  -8   4   7     1768.95     1785.28     39.05 o 
  -7   4   7     9813.30    10860.22    102.31 o 
  -6   4   7    13345.46    13981.31    129.58 o 
  -5   4   7     7000.76     7303.15     62.80 o 
  -4   4   7     1645.74     1734.32     15.08 o 
  -3   4   7      600.51      496.57     10.33 o 
  -2   4   7     8732.00     8430.55     84.33 o 
  -1   4   7    13725.91    13726.83    106.05 o 
   0   4   7     8597.49     9348.58     58.77 o 
   1   4   7      699.36      687.04     13.93 o 
   2   4   7      389.97      368.04     19.93 o 
   3   4   7     2734.75     2514.08     67.73 o 
   4   4   7     4803.43     4518.67     85.76 o 
   5   4   7     7318.27     7025.51    109.26 o 
   6   4   7     2458.40     2469.26     77.89 o 
   7   4   7        2.17       19.70     11.99 o 
   8   4   7     2201.83     2294.21     71.08 o 
   9   4   7     3437.47     3631.26    123.87 o 
  10   4   7     1561.60     1649.48     74.58 o 
  11   4   7      200.40      240.19     27.86 o 
  12   4   7        4.77       20.15      8.17 o 
  13   4   7      107.12      105.16     25.56 o 
 -14   5   7        2.91       16.20      8.59 o 
 -13   5   7        0.01       22.13      9.27 o 
 -12   5   7       75.86       78.41     16.07 o 
 -11   5   7       49.55       34.50      8.86 o 
 -10   5   7       66.92       77.52     15.12 o 
  -9   5   7      536.96      525.88     26.68 o 
  -8   5   7       52.90       61.01      8.34 o 
  -7   5   7      396.15      358.66     14.56 o 
  -6   5   7       67.02       63.96      5.17 o 
  -5   5   7      285.28      305.91      9.99 o 
  -4   5   7     1202.43     1122.21      9.53 o 
  -3   5   7        3.68        1.63      2.02 o 
  -2   5   7     8829.90     9461.49     77.59 o 
  -1   5   7      989.89      940.11     17.04 o 
   0   5   7      288.35      310.68      5.97 o 
   1   5   7     1724.87     1708.68     22.63 o 
   2   5   7      106.29       74.12      5.20 o 
   3   5   7      347.99      319.48      7.96 o 
   4   5   7     1651.19     1657.97     36.38 o 
   5   5   7       13.81       12.21      6.62 o 
   6   5   7       86.38       98.42     16.09 o 
   7   5   7      628.96      615.92     17.70 o 
   8   5   7       37.30       20.22      9.03 o 
   9   5   7      147.33      130.88      9.77 o 
  10   5   7      176.86      142.22     19.79 o 
  11   5   7      144.02      146.73     18.36 o 
  12   5   7       42.98       39.76     14.53 o 
  13   5   7        1.14       25.37      7.43 o 
 -14   6   7      169.20      185.54     52.03 o 
 -13   6   7       15.28       14.56     10.51 o 
 -12   6   7      285.54      270.76     33.16 o 
 -11   6   7      252.52      246.26     21.50 o 
 -10   6   7      893.53      826.98     26.27 o 
  -9   6   7     2429.63     2472.05     70.13 o 
  -8   6   7       34.92       51.75      6.82 o 
  -7   6   7       94.37       92.39      7.13 o 
  -6   6   7      158.61      153.27      7.55 o 
  -5   6   7      269.32      231.99      7.57 o 
  -4   6   7      148.26      145.61      8.07 o 
  -3   6   7        3.50       11.85      8.92 o 
  -2   6   7      772.88      713.03     15.78 o 
  -1   6   7     3684.55     3545.93     46.03 o 
   0   6   7     1675.86     1752.89     27.36 o 
   1   6   7     1329.98     1285.03     10.88 o 
   2   6   7     3663.20     3870.45     60.15 o 
   3   6   7     1729.79     1658.25     30.55 o 
   4   6   7     3973.53     4024.65     62.40 o 
   5   6   7       20.32       19.75      8.99 o 
   6   6   7     2935.10     3000.28     76.17 o 
   7   6   7      489.56      466.78     23.78 o 
   8   6   7       11.27       17.25      5.28 o 
   9   6   7      512.66      470.22     24.25 o 
  10   6   7      474.93      440.29     31.69 o 
  11   6   7       50.07       46.71     10.83 o 
  12   6   7      102.31       73.94     17.48 o 
  13   6   7       16.34        4.21     10.99 o 
 -14   7   7      482.29      535.10     32.29 o 
 -13   7   7      297.26      286.89     23.80 o 
 -12   7   7       41.39       19.47      4.97 o 
 -11   7   7     1498.16     1594.43     51.64 o 
 -10   7   7     2579.83     2856.94     81.21 o 
  -9   7   7     2264.58     2503.75     71.24 o 
  -8   7   7     1412.70     1454.81     42.54 o 
  -7   7   7     1453.62     1404.99     44.04 o 
  -6   7   7      406.14      324.99     11.07 o 
  -5   7   7     3408.06     3372.25     40.60 o 
  -4   7   7    10028.71    10362.02     87.50 o 
  -3   7   7    12177.87    13181.17     99.55 o 
  -2   7   7     9534.34     9714.73     90.83 o 
  -1   7   7     1651.72     1822.88     17.24 o 
   0   7   7     5678.38     5233.70     63.98 o 
   1   7   7    22212.52    22935.58    182.58 o 
   2   7   7    11280.72    11213.75     94.45 o 
   3   7   7     5440.80     5297.79     61.33 o 
   4   7   7       36.01       46.16      7.62 o 
   5   7   7     3617.30     3478.89    105.97 o 
   6   7   7     8391.77     8986.61    162.95 o 
   7   7   7     3542.87     3845.77     84.13 o 
   8   7   7      810.80      745.03     31.20 o 
   9   7   7      620.05      604.54     29.40 o 
  10   7   7       18.36       10.16      8.46 o 
  11   7   7      727.90      741.71     34.16 o 
  12   7   7      893.77      890.84     45.88 o 
  13   7   7      708.09      801.21     70.95 o 
 -14   8   7       28.51       15.23      6.46 o 
 -13   8   7      598.92      609.12     37.15 o 
 -12   8   7      946.04      970.48     40.22 o 
 -11   8   7      483.47      446.90     28.87 o 
 -10   8   7      128.06      108.24     12.11 o 
  -9   8   7      394.63      310.85     15.47 o 
  -8   8   7     4142.20     4504.24     79.76 o 
  -7   8   7     2021.81     2127.73     47.26 o 
  -6   8   7      660.29      713.53     17.63 o 
  -5   8   7     2860.14     2789.16     38.47 o 
  -4   8   7      828.42      859.13     19.20 o 
  -3   8   7     1087.56     1024.10     22.21 o 
  -2   8   7     8707.91     8834.70     77.20 o 
  -1   8   7    13267.56    13609.81    152.00 o 
   0   8   7     6169.47     6221.55     64.46 o 
   1   8   7      776.66      711.83     19.24 o 
   2   8   7     6868.01     7053.03    133.03 o 
   3   8   7    16193.52    17298.76    156.77 o 
   4   8   7     5488.60     5940.96     75.51 o 
   5   8   7      801.10      728.04     21.63 o 
   6   8   7       74.99       67.34      5.89 o 
   7   8   7      765.40      696.60     32.68 o 
   8   8   7     2923.62     3243.96     62.78 o 
   9   8   7     1577.97     1728.48     75.83 o 
  10   8   7      788.81      807.65     53.89 o 
  11   8   7      210.38      193.26     18.62 o 
  12   8   7       51.46       38.57     11.09 o 
  13   8   7      383.07      326.06     22.83 o 
 -14   9   7     1123.93     1060.48     87.59 o 
 -13   9   7      749.55      762.56     35.00 o 
 -12   9   7        0.26       13.60      5.68 o 
 -11   9   7       83.13      102.02     19.22 o 
 -10   9   7      484.15      477.39     35.49 o 
  -9   9   7     1672.58     1771.64     57.08 o 
  -8   9   7      892.11      923.12     32.45 o 
  -7   9   7        7.45        8.01      3.99 o 
  -6   9   7        1.51        1.21      2.31 o 
  -5   9   7      305.43      250.14     10.61 o 
  -4   9   7     5307.01     5644.88     55.89 o 
  -3   9   7     8638.12     9130.50    104.81 o 
  -2   9   7     4339.24     4165.29     50.67 o 
  -1   9   7        0.44       12.53      3.57 o 
   0   9   7     4728.11     4881.20     48.11 o 
   1   9   7    12111.90    12963.96    108.14 o 
   2   9   7    19316.47    19874.99    232.67 o 
   3   9   7     3066.90     3055.21     43.57 o 
   4   9   7      751.17      624.73     23.03 o 
   5   9   7     2101.93     2126.20     45.81 o 
   6   9   7     1821.84     1900.63     40.38 o 
   7   9   7     3442.49     3754.48     88.97 o 
   8   9   7      718.44      701.81     33.30 o 
   9   9   7       41.27       17.30      9.26 o 
  10   9   7       26.54       26.16     15.53 o 
  11   9   7      447.19      447.80     26.57 o 
  12   9   7     1307.56     1260.90     81.00 o 
 -13  10   7      346.19      354.17     37.88 o 
 -12  10   7      498.68      438.74     20.02 o 
 -11  10   7       59.12       59.78      6.12 o 
 -10  10   7      171.03      135.37     12.13 o 
  -9  10   7       20.31       35.28      8.70 o 
  -8  10   7       10.50       21.68     11.31 o 
  -7  10   7        2.05       16.60      5.87 o 
  -6  10   7       12.04       14.47      3.45 o 
  -5  10   7       32.09       34.80      5.28 o 
  -4  10   7     1567.82     1580.63     34.65 o 
  -3  10   7       20.59       20.17      6.33 o 
  -2  10   7     1215.27     1156.19     23.08 o 
  -1  10   7     1450.64     1552.06     27.04 o 
   0  10   7     3174.25     3407.84     42.28 o 
   1  10   7     1414.20     1506.85     24.46 o 
   2  10   7       70.87       60.01      5.75 o 
   3  10   7     2616.00     2502.87     45.16 o 
   4  10   7     1281.23     1198.59     40.86 o 
   5  10   7        2.35        9.00      4.15 o 
   6  10   7       67.64       62.18     10.29 o 
   7  10   7        0.18        6.65      5.89 o 
   8  10   7      305.65      283.54     18.84 o 
   9  10   7       12.48        7.59      6.57 o 
  10  10   7        2.72       24.30     14.45 o 
  11  10   7      118.87       79.07     17.68 o 
  12  10   7       56.30       34.25     15.52 o 
 -13  11   7        7.92       19.70      7.76 o 
 -12  11   7        1.12        7.04      3.86 o 
 -11  11   7        3.15        9.15      4.36 o 
 -10  11   7        9.79       26.04      9.61 o 
  -9  11   7        0.55        2.39     13.61 o 
  -8  11   7       70.40       65.88     10.22 o 
  -7  11   7       33.16       39.99      9.14 o 
  -6  11   7      668.12      662.21     32.07 o 
  -5  11   7     2383.72     2390.13     52.08 o 
  -4  11   7     1795.83     1729.77     46.13 o 
  -3  11   7      189.53      204.91     14.75 o 
  -2  11   7      437.33      379.52     15.89 o 
  -1  11   7      467.72      437.38     14.38 o 
   0  11   7      105.07       98.18      6.77 o 
   1  11   7      320.32      312.47      9.38 o 
   2  11   7       16.12       13.73      4.19 o 
   3  11   7      717.07      653.88     12.50 o 
   4  11   7      598.55      561.21     14.97 o 
   5  11   7       47.69       48.00      3.29 o 
   6  11   7      131.11      115.69     10.23 o 
   7  11   7       73.93       75.56     14.52 o 
   8  11   7       92.90       81.32     10.61 o 
   9  11   7        0.03       16.16      8.14 o 
  10  11   7       33.72       16.14     11.71 o 
  11  11   7       11.29        5.90     10.12 o 
  12  11   7       10.18       17.70      6.21 o 
 -13  12   7       52.86       35.42     11.31 o 
 -12  12   7       90.60       71.08     15.20 o 
 -11  12   7      133.70      139.58     13.10 o 
 -10  12   7      428.97      382.37     23.64 o 
  -9  12   7       84.40       85.40     12.89 o 
  -8  12   7      658.72      705.69     33.99 o 
  -7  12   7     1668.79     1911.49     71.44 o 
  -6  12   7     1012.69      995.24     28.26 o 
  -5  12   7        1.35       24.42     12.15 o 
  -4  12   7      552.27      502.44     20.23 o 
  -3  12   7     5145.70     5447.54     84.19 o 
  -2  12   7     7356.97     7779.72    150.97 o 
  -1  12   7     2077.03     2120.58     42.72 o 
   0  12   7      148.15      144.26      6.45 o 
   1  12   7       41.74       26.28      3.71 o 
   2  12   7      622.43      578.86     11.39 o 
   3  12   7     2208.67     2104.49     40.23 o 
   4  12   7     1702.51     1685.51     35.59 o 
   5  12   7      571.19      584.35     28.61 o 
   6  12   7      314.75      335.25     15.56 o 
   7  12   7      135.04      112.83     22.00 o 
   8  12   7     1849.39     1846.25     72.71 o 
   9  12   7     1268.53     1275.92    104.69 o 
  10  12   7      169.29      136.88     17.78 o 
  11  12   7       12.15        4.54      5.81 o 
 -12  13   7        0.86        7.86      4.24 o 
 -11  13   7       80.85       98.55     21.62 o 
 -10  13   7      378.68      315.49     18.39 o 
  -9  13   7     3154.88     3489.06    110.17 o 
  -8  13   7     3360.08     3677.04     94.93 o 
  -7  13   7      251.08      208.87     21.55 o 
  -6  13   7      149.42      138.05     11.98 o 
  -5  13   7     1840.73     2059.09     82.02 o 
  -4  13   7     4331.32     4848.68     85.86 o 
  -3  13   7     4062.18     4189.47     79.72 o 
  -2  13   7        1.40       15.73     10.69 o 
  -1  13   7      979.83      879.72     16.06 o 
   0  13   7      607.98      567.54     13.22 o 
   1  13   7     2667.62     2788.30     48.23 o 
   2  13   7     4406.11     4710.17     73.44 o 
   3  13   7     1016.36     1016.40     33.17 o 
   4  13   7        0.71        9.64      4.42 o 
   5  13   7      139.43      121.13      9.88 o 
   6  13   7     1857.73     1977.83     54.49 o 
   7  13   7     5143.39     5492.27    268.61 o 
   8  13   7     1089.88     1123.69     49.12 o 
   9  13   7        2.09        9.58      7.04 o 
  10  13   7      121.93      103.58     21.10 o 
  11  13   7      405.99      459.11     73.18 o 
 -12  14   7       93.35       67.84     13.72 o 
 -11  14   7      106.82      130.36     12.46 o 
 -10  14   7      330.95      315.42     20.87 o 
  -9  14   7       70.05       55.17     11.93 o 
  -8  14   7      700.46      720.32     50.19 o 
  -7  14   7     2092.72     2386.19     64.19 o 
  -6  14   7     2083.97     2245.05     62.50 o 
  -5  14   7     2017.17     2088.58     77.79 o 
  -4  14   7       61.92       37.84     12.91 o 
  -3  14   7     2628.77     2565.83     69.00 o 
  -2  14   7     2547.52     2685.56     56.85 o 
  -1  14   7      296.38      309.70     11.87 o 
   0  14   7       16.23       22.31      4.46 o 
   1  14   7       14.38        8.46      2.95 o 
   2  14   7      854.31      753.98     28.72 o 
   3  14   7     3514.09     3520.89     64.87 o 
   4  14   7     2142.15     2318.00     64.94 o 
   5  14   7      882.18      890.58     31.76 o 
   6  14   7      256.82      228.60     18.89 o 
   7  14   7      474.55      430.29     25.34 o 
   8  14   7     1976.85     2058.63     63.09 o 
   9  14   7      912.20      885.56     62.94 o 
  10  14   7      162.74      152.55     17.60 o 
 -11  15   7        1.98       14.46      7.37 o 
 -10  15   7      329.94      306.42     28.84 o 
  -9  15   7     1005.93     1103.94     33.84 o 
  -8  15   7     1018.18     1049.93     38.46 o 
  -7  15   7      263.94      242.28     17.13 o 
  -6  15   7       88.88       80.17     12.54 o 
  -5  15   7     1219.54     1235.26     54.31 o 
  -4  15   7     2463.89     2618.56     83.14 o 
  -3  15   7     2215.31     2195.66     77.37 o 
  -2  15   7      864.42      852.25     34.02 o 
  -1  15   7       60.17       43.69      6.99 o 
   0  15   7      543.23      490.29     23.87 o 
   1  15   7     1310.52     1290.13     46.14 o 
   2  15   7     1119.04     1181.71     45.92 o 
   3  15   7      807.67      798.18     30.11 o 
   4  15   7      539.55      507.48     21.95 o 
   5  15   7       33.59       31.30      6.99 o 
   6  15   7      809.59      747.36     23.02 o 
   7  15   7     1251.56     1256.57     93.75 o 
   8  15   7      655.00      574.20     24.62 o 
   9  15   7       35.08       37.06     12.17 o 
  10  15   7      142.62      126.03     19.73 o 
 -11  16   7        1.19        8.52      3.99 o 
 -10  16   7        0.84       16.51      7.83 o 
  -9  16   7       35.62       19.65      6.38 o 
  -8  16   7      405.55      426.50     19.23 o 
  -7  16   7       98.56      104.82     10.69 o 
  -6  16   7       75.01       62.74     12.00 o 
  -5  16   7       18.99       11.59      8.15 o 
  -4  16   7      216.69      165.46     16.02 o 
  -3  16   7       14.82       20.00      9.71 o 
  -2  16   7        2.79        4.00      4.61 o 
  -1  16   7        3.67       12.76      3.68 o 
   0  16   7        1.08        1.87      3.07 o 
   1  16   7        9.40       11.26      7.24 o 
   2  16   7      143.25      105.51     26.34 o 
   3  16   7      618.82      619.29     45.26 o 
   4  16   7        1.82       24.07     11.38 o 
   5  16   7        0.04       11.49      8.20 o 
   6  16   7      190.06      185.02     19.63 o 
   7  16   7       85.82       67.28     25.23 o 
   8  16   7       17.90      -11.25     10.19 o 
   9  16   7       26.58       16.04     10.64 o 
 -10  17   7       24.27       15.17      9.64 o 
  -9  17   7      117.97       99.62     15.14 o 
  -8  17   7       14.16       15.45      7.60 o 
  -7  17   7      311.17      291.62     17.90 o 
  -6  17   7       31.55       27.99      6.85 o 
  -5  17   7        1.29       12.75      6.66 o 
  -4  17   7      198.48      153.80     15.08 o 
  -3  17   7      145.57      147.70     16.26 o 
  -2  17   7       66.01       39.14     10.09 o 
  -1  17   7      140.25      128.28     12.75 o 
   0  17   7       16.00       14.24      8.13 o 
   1  17   7      196.11      164.06     16.54 o 
   2  17   7      303.46      297.97     24.60 o 
   3  17   7      312.79      247.71     20.67 o 
   4  17   7      559.94      556.56     22.86 o 
   5  17   7       70.49       41.18      6.93 o 
   6  17   7       97.04       38.53     12.04 o 
   7  17   7       65.90       55.46     16.48 o 
   8  17   7       11.68       14.10      8.57 o 
   9  17   7       54.71       44.06     21.40 o 
  -9  18   7        6.12       11.86      6.25 o 
  -8  18   7      487.28      522.94     28.25 o 
  -7  18   7      949.71     1032.20     49.74 o 
  -6  18   7      588.74      609.62     21.35 o 
  -5  18   7      233.36      195.53     15.65 o 
  -4  18   7        3.15        7.82      4.28 o 
  -3  18   7     1017.78      994.09     41.03 o 
  -2  18   7     2324.10     2554.64     77.55 o 
  -1  18   7     1456.29     1537.20     51.39 o 
   0  18   7     1022.59      988.78     41.27 o 
   1  18   7      357.72      342.82     20.00 o 
   2  18   7      121.32      101.28     12.61 o 
   3  18   7     1136.17     1108.13     38.56 o 
   4  18   7      710.31      647.36     25.30 o 
   5  18   7      220.58      189.69     14.51 o 
   6  18   7       51.08       43.70     14.46 o 
   7  18   7      119.51      120.67     24.59 o 
   8  18   7      360.17      364.81     23.70 o 
  -8  19   7      300.61      298.68     37.98 o 
  -7  19   7       21.17       12.48      8.74 o 
  -6  19   7      219.15      189.46     15.97 o 
  -5  19   7      871.79      926.31     28.72 o 
  -4  19   7      781.72      833.92     25.12 o 
  -3  19   7      712.74      699.18     26.11 o 
  -2  19   7      146.14      104.68     13.81 o 
  -1  19   7      101.79       78.35     11.79 o 
   0  19   7     1298.45     1361.09     48.30 o 
   1  19   7     1335.66     1389.33     38.08 o 
   2  19   7      758.92      776.53     27.89 o 
   3  19   7      294.36      259.68     17.53 o 
   4  19   7       45.15       27.64     10.23 o 
   5  19   7      362.28      318.84     19.19 o 
   6  19   7      378.16      356.11     57.01 o 
   7  19   7      287.03      296.92     27.46 o 
  -7  20   7      626.53      593.13     44.60 o 
  -6  20   7     1062.40     1120.12     35.96 o 
  -5  20   7      268.51      229.86     19.42 o 
  -4  20   7       53.90       40.94     10.92 o 
  -3  20   7       78.09       50.53      9.01 o 
  -2  20   7      293.19      277.33     19.79 o 
  -1  20   7      730.06      799.53     27.78 o 
   0  20   7      217.53      221.88     19.87 o 
   1  20   7       78.67       66.73     12.04 o 
   2  20   7      187.67      167.26     13.17 o 
   3  20   7      260.67      236.34     16.52 o 
   4  20   7      977.81     1028.52     32.19 o 
   5  20   7      540.80      517.08     24.17 o 
   6  20   7        5.96       10.17      6.04 o 
  -6  21   7        1.47       23.21      9.18 o 
  -5  21   7      278.69      248.38     23.22 o 
  -4  21   7      205.93      175.43     13.06 o 
  -3  21   7       32.19       26.50      6.60 o 
  -2  21   7       18.71        9.49      4.93 o 
  -1  21   7        0.32       12.03      6.85 o 
   0  21   7      107.28       91.75     11.07 o 
   1  21   7      159.69      143.77     12.28 o 
   2  21   7        0.22       27.42      7.03 o 
   3  21   7       27.46       20.20      8.45 o 
   4  21   7        7.62       11.84      7.91 o 
   5  21   7      253.89      232.23     16.49 o 
  -4  22   7       32.96       13.12      8.64 o 
  -3  22   7        0.74       13.67      6.84 o 
  -2  22   7       25.75       15.86      6.68 o 
  -1  22   7       87.39       61.67     14.67 o 
   1  22   7       15.98       19.51      8.86 o 
   2  22   7       31.02       25.91      8.74 o 
   3  22   7      227.58      240.50     15.46 o 
  -1  23   7        4.98       18.16      9.99 o 
   0  23   7      199.00      197.73     18.73 o 
 -15   0   8       81.17       52.01     25.79 o 
 -14   0   8      199.91      167.47     27.14 o 
 -13   0   8     1643.84     1852.69    106.60 o 
 -12   0   8     5043.30     6090.82   2423.10 o 
 -11   0   8     6045.74     7009.83    330.25 o 
 -10   0   8      314.88      228.30     23.32 o 
  -9   0   8     1098.57     1140.37     41.05 o 
  -8   0   8     3121.35     3192.27     94.35 o 
  -7   0   8     8239.36     8814.62    130.51 o 
  -6   0   8    14423.51    15515.88    201.22 o 
  -5   0   8     1729.39     1636.28     42.87 o 
  -4   0   8     1314.98     1322.82     29.86 o 
  -3   0   8     7576.76     7138.30    450.37 o 
  -2   0   8    33126.89    33965.02    437.23 o 
  -1   0   8    47112.70    46484.67    561.88 o 
   0   0   8    45678.50    46552.08    373.63 o 
   1   0   8      261.66      194.37     10.23 o 
   2   0   8     5471.27     5087.47    104.55 o 
   3   0   8    15226.07    16341.42    227.16 o 
   4   0   8    22356.36    23501.32    426.80 o 
   5   0   8     5510.89     5790.40    130.54 o 
   6   0   8      635.19      588.21     41.29 o 
   7   0   8      184.80      180.99     23.88 o 
   8   0   8      855.50      955.64     75.56 o 
   9   0   8     2473.25     2804.26    176.73 o 
  10   0   8     6087.78     7437.70   3836.35 o 
  11   0   8     1797.94     1850.68    113.28 o 
  12   0   8        0.10       16.27     12.56 o 
  13   0   8        0.86        2.61      7.45 o 
 -15   1   8      512.03      499.17     38.50 o 
 -14   1   8      510.60      444.59     32.74 o 
 -13   1   8      218.24      205.20     18.13 o 
 -12   1   8       14.87       13.18     13.82 o 
 -11   1   8     1308.62     1319.53     80.58 o 
 -10   1   8     3639.55     4113.02    114.90 o 
  -9   1   8      878.62      929.37     26.29 o 
  -8   1   8      278.90      264.58      9.09 o 
  -7   1   8       17.57       17.47      3.78 o 
  -6   1   8     1684.31     1706.92     32.01 o 
  -5   1   8     4943.11     4821.11     71.83 o 
  -4   1   8     4244.58     4228.33     81.54 o 
  -3   1   8    11004.83    11074.42    126.17 o 
  -2   1   8     2764.72     2660.28     44.02 o 
  -1   1   8      153.11      108.01      5.16 o 
   0   1   8    19695.62    20714.21    135.56 o 
   1   1   8    20453.99    20772.79    183.58 o 
   2   1   8     4595.95     4500.61     60.40 o 
   3   1   8     4048.55     3860.74     78.90 o 
   4   1   8     1169.07     1101.95     36.63 o 
   5   1   8     8471.53     8590.53    130.78 o 
   6   1   8     4910.04     5117.36    123.45 o 
   7   1   8     1456.10     1489.69     59.08 o 
   8   1   8      110.09       91.22     21.50 o 
   9   1   8       23.06       26.30      9.67 o 
  10   1   8      319.27      289.12     41.18 o 
  11   1   8      912.99      906.30     45.44 o 
  12   1   8      429.74      395.46     38.53 o 
  13   1   8       94.39       88.62     15.52 o 
 -15   2   8       34.42       24.42      9.90 o 
 -14   2   8        1.45        9.20      7.69 o 
 -13   2   8      457.97      420.30     27.28 o 
 -12   2   8     1163.55     1216.70     52.51 o 
 -11   2   8      875.72      908.19     43.48 o 
 -10   2   8        7.25        9.63      7.18 o 
  -9   2   8      653.92      638.31     19.22 o 
  -8   2   8     1753.00     1836.66     35.62 o 
  -7   2   8     3160.78     3441.14     84.02 o 
  -6   2   8     2891.04     2849.47     42.98 o 
  -5   2   8     4095.76     4102.50     63.48 o 
  -4   2   8     1215.91     1207.97     26.91 o 
  -3   2   8       26.50       31.23      4.25 o 
  -2   2   8     2318.80     2276.17     26.38 o 
  -1   2   8     5349.33     5267.38     51.71 o 
   0   2   8     8670.54     8286.66     73.17 o 
   1   2   8       35.17       43.21      3.23 o 
   2   2   8     2183.72     2288.27     16.95 o 
   3   2   8     3947.88     3924.15     69.25 o 
   4   2   8     4741.90     4682.34     88.50 o 
   5   2   8     1122.80     1054.01     33.20 o 
   6   2   8       71.32       77.28      8.90 o 
   7   2   8      541.45      578.86     23.17 o 
   8   2   8       13.03        7.09      5.74 o 
   9   2   8      388.05      385.83     24.14 o 
  10   2   8       95.88      106.74     16.85 o 
  11   2   8      251.73      194.58     23.67 o 
  12   2   8       64.91       45.34     12.37 o 
  13   2   8       66.73       47.08     14.04 o 
 -14   3   8        3.40        8.02      6.87 o 
 -13   3   8       45.96       31.37      9.14 o 
 -12   3   8      394.93      393.19     29.72 o 
 -11   3   8       16.70       12.20      9.99 o 
 -10   3   8      478.37      487.38     28.65 o 
  -9   3   8      245.74      235.65     11.69 o 
  -8   3   8      980.46     1014.84     25.02 o 
  -7   3   8     2433.47     2406.37     47.29 o 
  -6   3   8      138.34      175.42      9.33 o 
  -5   3   8     3747.62     3644.69     56.54 o 
  -4   3   8     4755.57     4447.12     85.49 o 
  -3   3   8     1368.23     1395.17     19.94 o 
  -2   3   8      180.93      171.35      7.50 o 
  -1   3   8        6.98        8.66      2.39 o 
   0   3   8     4447.65     4367.80     55.20 o 
   1   3   8       20.16       33.48      3.85 o 
   2   3   8      402.90      356.38      9.12 o 
   3   3   8     4975.53     4972.50     65.49 o 
   4   3   8     2050.08     1992.31     53.07 o 
   6   3   8      511.52      482.02     27.38 o 
   7   3   8     1347.78     1376.32     55.06 o 
   8   3   8      809.51      777.68     45.78 o 
   9   3   8      513.16      490.54     34.38 o 
  10   3   8        0.17       19.51     12.39 o 
  11   3   8      122.89      143.76     17.50 o 
  12   3   8       11.99       24.41     12.29 o 
 -14   4   8       75.06       59.19     16.31 o 
 -13   4   8       52.03       40.53     10.04 o 
 -12   4   8      607.67      655.56     30.95 o 
 -11   4   8     1273.91     1282.63     77.08 o 
 -10   4   8        4.18        7.16      8.24 o 
  -9   4   8      167.95      153.85     13.11 o 
  -8   4   8     1002.31      964.00     21.92 o 
  -7   4   8     9371.80    10022.66    111.23 o 
  -6   4   8    10952.71    11893.13    123.14 o 
  -5   4   8      857.56      845.06     20.25 o 
  -4   4   8     1516.01     1397.99     53.06 o 
  -3   4   8     3173.91     3157.88     48.51 o 
  -2   4   8     2422.82     2438.99     14.25 o 
  -1   4   8    14521.65    14442.02    106.89 o 
   0   4   8     2787.07     2736.47     34.99 o 
   1   4   8     3192.11     3320.87     61.05 o 
   2   4   8     1800.88     1857.28     14.59 o 
   3   4   8     2311.15     2362.30     52.68 o 
   4   4   8    16020.18    17167.97    301.44 o 
   5   4   8     7613.90     7918.49    134.11 o 
   6   4   8      119.27      121.01     12.18 o 
   7   4   8       19.56       15.13      7.64 o 
   8   4   8      564.28      564.19     35.76 o 
   9   4   8     1941.93     1981.33     69.95 o 
  10   4   8      759.09      794.63     34.19 o 
  11   4   8       13.84       10.39      8.51 o 
  12   4   8      435.47      425.62     51.16 o 
  13   4   8       84.96       66.54     17.52 o 
 -14   5   8      263.73      215.34     23.46 o 
 -13   5   8      270.36      250.33     24.67 o 
 -12   5   8        8.54        0.17      7.17 o 
 -11   5   8      733.26      644.02     36.85 o 
 -10   5   8     2896.40     3258.36     91.25 o 
  -9   5   8     4469.81     5321.13    123.28 o 
  -8   5   8     5412.36     5932.87     84.63 o 
  -7   5   8     1496.96     1366.48     35.19 o 
  -6   5   8     1686.80     1751.92     32.48 o 
  -5   5   8    14874.02    16057.09    120.72 o 
  -4   5   8    21617.13    22853.09    185.17 o 
  -3   5   8    14714.94    15133.58    145.91 o 
  -2   5   8      405.84      404.43      9.43 o 
  -1   5   8     1091.38     1110.48     19.42 o 
   0   5   8     8602.83     8047.83    103.40 o 
   1   5   8    15872.53    16807.05    146.93 o 
   2   5   8     8384.27     8951.59     75.67 o 
   3   5   8     5727.92     5956.12     76.59 o 
   4   5   8      648.39      585.13     19.46 o 
   5   5   8     4991.31     5101.50     77.75 o 
   6   5   8     5435.42     5800.49    108.11 o 
   7   5   8     4083.36     4464.86     91.02 o 
   8   5   8     2023.24     2084.05     77.06 o 
   9   5   8        2.53        8.30      3.60 o 
  10   5   8      854.57      805.59     33.43 o 
  11   5   8     1141.54     1119.39     43.62 o 
  12   5   8      575.90      534.25     35.56 o 
  13   5   8      158.17      142.99     26.35 o 
 -14   6   8      105.39       87.32     17.82 o 
 -13   6   8      879.42      816.82     59.01 o 
 -12   6   8     1577.93     1843.15     56.90 o 
 -11   6   8     1309.76     1403.47     56.37 o 
 -10   6   8     1301.04     1375.03     44.33 o 
  -9   6   8      166.24      140.24     24.67 o 
  -8   6   8     3771.90     3844.63     68.37 o 
  -7   6   8     8667.16     9616.41    150.29 o 
  -6   6   8    10149.25    10893.27    110.05 o 
  -5   6   8     2194.58     2029.89     67.49 o 
  -4   6   8       49.85       22.04      6.56 o 
  -3   6   8     9400.09     9771.81     82.90 o 
  -2   6   8    25621.68    27313.22    237.91 o 
  -1   6   8    14580.33    15253.12    113.30 o 
   0   6   8    12209.33    13085.05     97.35 o 
   1   6   8     1492.96     1604.86     26.72 o 
   2   6   8     1082.76      980.31     21.09 o 
   3   6   8     3668.56     3649.64     49.41 o 
   4   6   8     5400.75     5663.53     83.53 o 
   5   6   8     3215.96     3249.95     81.09 o 
   6   6   8      583.32      552.93     21.16 o 
   7   6   8     1217.10     1256.94     38.66 o 
   8   6   8     4727.12     5435.29     99.35 o 
   9   6   8     3421.76     3657.03    165.96 o 
  10   6   8     1072.56     1158.18     51.33 o 
  11   6   8       88.05       99.11     16.68 o 
  12   6   8      132.96      128.68     17.31 o 
  13   6   8      449.28      424.34     29.06 o 
 -14   7   8      292.78      279.68     22.29 o 
 -13   7   8       42.16       36.55     13.07 o 
 -12   7   8       18.38       12.94      5.65 o 
 -11   7   8       16.36        6.81      8.89 o 
 -10   7   8       84.59       89.83     11.79 o 
  -9   7   8     1561.66     1723.39     64.18 o 
  -8   7   8      669.35      688.51     24.69 o 
  -7   7   8      107.75       92.78      6.49 o 
  -6   7   8      377.43      397.16     12.52 o 
  -5   7   8     1498.85     1509.66     22.74 o 
  -4   7   8     3746.95     3870.06     50.80 o 
  -3   7   8     1706.89     1509.95     26.21 o 
  -2   7   8      250.11      272.21     11.67 o 
  -1   7   8     3098.65     3015.19     49.11 o 
   0   7   8      271.19      246.37      7.30 o 
   1   7   8     1841.21     1602.97     26.81 o 
   2   7   8     1366.78     1177.32     23.59 o 
   3   7   8      428.87      390.78     14.41 o 
   4   7   8     1771.01     1777.72     49.71 o 
   5   7   8      571.31      535.85     18.54 o 
   6   7   8     1504.48     1495.79     43.49 o 
   7   7   8     1413.26     1439.39     36.82 o 
   8   7   8       13.74        8.16      6.21 o 
   9   7   8      637.94      618.42     27.68 o 
  10   7   8      439.74      387.29     29.97 o 
  11   7   8      473.38      470.09     29.18 o 
  12   7   8      480.30      498.97     46.35 o 
 -14   8   8        1.97       15.44     10.40 o 
 -13   8   8      112.15       99.89     14.56 o 
 -12   8   8        9.27       26.64      9.03 o 
 -11   8   8        1.20       12.62     10.94 o 
 -10   8   8      221.88      224.75     25.49 o 
  -9   8   8      212.10      164.76     15.93 o 
  -8   8   8       47.80       62.44      9.35 o 
  -7   8   8       90.57       76.79      4.78 o 
  -6   8   8        0.30        6.27      2.57 o 
  -5   8   8     1232.76     1257.43     29.22 o 
  -4   8   8      117.08      100.33      5.70 o 
  -3   8   8      302.67      253.32     13.63 o 
  -2   8   8       62.56       43.33      5.21 o 
  -1   8   8     1127.86     1069.66     23.28 o 
   0   8   8      557.71      430.18     24.27 o 
   1   8   8       72.02       89.40      8.61 o 
   2   8   8      670.45      634.36     22.03 o 
   3   8   8     3148.15     3140.39     54.72 o 
   4   8   8      493.90      499.17     27.55 o 
   5   8   8      436.08      425.22     12.13 o 
   6   8   8      564.37      547.72     21.28 o 
   7   8   8       17.99       24.74     11.38 o 
   8   8   8      541.39      512.99     25.66 o 
   9   8   8       85.85       83.23     12.11 o 
  10   8   8        0.06       20.17     19.37 o 
  11   8   8       14.38        8.60      6.09 o 
  12   8   8        9.15       31.25     17.60 o 
 -13   9   8      203.89      178.03     33.28 o 
 -12   9   8       51.27       52.87     10.45 o 
 -11   9   8      237.65      182.70     18.58 o 
 -10   9   8     1043.83     1098.32     33.08 o 
  -9   9   8     1057.51     1125.64     39.36 o 
  -8   9   8     1230.56     1288.87     35.82 o 
  -7   9   8      508.38      476.74     20.60 o 
  -6   9   8       43.85       46.23      4.63 o 
  -5   9   8     4072.76     4224.56     50.96 o 
  -4   9   8     6758.43     7316.76     94.68 o 
  -3   9   8     4967.29     5319.45     74.52 o 
  -2   9   8     3204.05     3290.56     48.52 o 
  -1   9   8      357.88      373.85     11.19 o 
   0   9   8      450.35      463.06     12.80 o 
   1   9   8     4673.21     4796.26     62.98 o 
   2   9   8     7785.71     8399.05    102.39 o 
   3   9   8     3255.03     3236.38     70.42 o 
   4   9   8      603.73      579.70     15.82 o 
   5   9   8     1217.01     1207.70     35.86 o 
   6   9   8     1602.91     1577.20     64.62 o 
   7   9   8      821.38      793.74     26.38 o 
   8   9   8      924.03      910.93     33.29 o 
   9   9   8      191.55      193.76     20.34 o 
  10   9   8       33.05       25.36      9.29 o 
  11   9   8      207.03      166.93     17.62 o 
  12   9   8      209.88      179.95     23.46 o 
 -13  10   8      357.80      345.00     55.44 o 
 -12  10   8      351.16      350.14     24.89 o 
 -11  10   8      321.88      292.44     15.81 o 
 -10  10   8      286.14      244.80     14.26 o 
  -9  10   8      159.29      130.56     17.38 o 
  -8  10   8     2263.64     2427.62     76.38 o 
  -7  10   8     3501.51     4053.45     82.66 o 
  -6  10   8     1223.16     1252.47     28.74 o 
  -5  10   8      511.47      563.31     11.79 o 
  -4  10   8        0.10        7.01      5.94 o 
  -3  10   8     2119.58     2060.28     66.92 o 
  -2  10   8     4163.42     4139.86     51.70 o 
  -1  10   8     2694.67     2800.10     39.74 o 
   0  10   8      101.17      104.49      5.01 o 
   1  10   8      530.97      459.52     23.28 o 
   2  10   8     4153.50     4219.21     84.40 o 
   3  10   8     4151.58     4072.41     64.19 o 
   4  10   8     1790.04     1696.15     45.98 o 
   5  10   8     1207.16     1305.84     39.14 o 
   6  10   8       96.00      102.36      8.95 o 
   7  10   8      585.59      577.58     29.11 o 
   8  10   8     1363.09     1487.70     53.90 o 
   9  10   8      436.26      447.36     33.07 o 
  10  10   8       72.46       74.77     19.11 o 
  11  10   8        4.00       23.25      9.89 o 
  12  10   8      120.51       84.42     16.10 o 
 -13  11   8      567.29      582.91     42.76 o 
 -12  11   8        2.99       14.45      5.17 o 
 -11  11   8      124.76      114.62     10.46 o 
 -10  11   8     1411.86     1447.02     50.66 o 
  -9  11   8     5339.61     6191.24    151.55 o 
  -8  11   8     3179.74     3580.35    100.76 o 
  -7  11   8      787.84      712.38     26.83 o 
  -6  11   8      164.82      145.22      9.05 o 
  -5  11   8     1803.18     1853.15     41.19 o 
  -4  11   8     7776.71     9015.53    143.08 o 
  -3  11   8     7971.55     8596.39    122.48 o 
  -2  11   8      396.14      351.17     13.74 o 
  -1  11   8      482.45      468.89     15.60 o 
   0  11   8     1834.40     2023.71     44.76 o 
   1  11   8     8476.14     9257.87    104.00 o 
   2  11   8    12334.12    12676.25    247.81 o 
   3  11   8     2095.67     2067.49     45.76 o 
   4  11   8      686.06      633.57     20.50 o 
   5  11   8      977.23     1040.98     34.43 o 
   6  11   8     2907.58     3049.70    101.89 o 
   7  11   8     5540.03     6361.16    164.23 o 
   8  11   8      877.66      862.70     35.36 o 
   9  11   8       87.36       57.52      8.95 o 
  10  11   8      323.98      272.96     21.52 o 
  11  11   8      639.60      625.59     50.18 o 
 -12  12   8      188.81      166.96     15.55 o 
 -11  12   8       57.64       45.00      9.73 o 
 -10  12   8      248.48      195.70     17.53 o 
  -9  12   8       11.50       22.97      6.82 o 
  -8  12   8      731.28      761.07     34.01 o 
  -7  12   8     1244.62     1261.97     69.99 o 
  -6  12   8      605.81      627.49     28.75 o 
  -5  12   8        3.54        9.26     10.22 o 
  -4  12   8      785.33      744.31     22.04 o 
  -3  12   8     4015.26     4337.90     78.15 o 
  -2  12   8     4689.92     5119.68     77.45 o 
  -1  12   8      615.07      597.24     16.90 o 
   0  12   8        0.40        6.58      1.80 o 
   1  12   8      115.95       84.54      6.40 o 
   2  12   8     1720.74     1735.40     60.00 o 
   3  12   8     3321.09     3441.26     55.37 o 
   4  12   8     1285.26     1373.91     42.51 o 
   5  12   8       21.75       24.48      4.81 o 
   6  12   8       95.44       75.23     11.66 o 
   7  12   8     1302.99     1205.18     42.12 o 
   8  12   8     2595.07     2778.46    108.84 o 
   9  12   8      643.65      639.22     44.38 o 
  10  12   8       44.23       55.75     15.41 o 
  11  12   8        2.52        9.89      5.41 o 
 -12  13   8       94.36       89.06     14.76 o 
 -11  13   8       20.56       12.32      5.97 o 
 -10  13   8       48.00       37.47     10.29 o 
  -9  13   8      365.15      380.40     27.81 o 
  -8  13   8      185.67      162.14     17.31 o 
  -7  13   8        0.32       15.41     16.50 o 
  -6  13   8      151.61      169.08     12.51 o 
  -5  13   8      239.45      230.96     13.92 o 
  -4  13   8     1073.19      955.65     35.67 o 
  -3  13   8      367.89      337.98     14.83 o 
  -2  13   8       18.54       16.17      5.48 o 
  -1  13   8        2.65        9.42      4.03 o 
   0  13   8      143.75      150.55      7.70 o 
   1  13   8      537.24      506.47     26.49 o 
   2  13   8       72.42       56.66      8.13 o 
   3  13   8        0.27        9.77      5.27 o 
   4  13   8        4.01       14.19      4.66 o 
   5  13   8      267.81      251.00     15.81 o 
   6  13   8      670.89      622.08     33.13 o 
   7  13   8      360.69      309.38     20.83 o 
   8  13   8       66.94       50.74      6.91 o 
   9  13   8      143.43      104.56     16.80 o 
  10  13   8      392.84      392.71     29.78 o 
  11  13   8      262.29      243.15     19.57 o 
 -11  14   8       88.81       84.07     20.37 o 
 -10  14   8       34.27       16.60      8.58 o 
  -9  14   8        0.01        9.69     10.95 o 
  -8  14   8       74.34       74.14     13.06 o 
  -7  14   8        1.51        6.02      6.46 o 
  -6  14   8       40.62       31.67     13.50 o 
  -5  14   8       73.24       55.41     10.52 o 
  -4  14   8      265.70      228.84     12.59 o 
  -3  14   8      119.67       75.79     10.04 o 
  -2  14   8      300.74      300.05     15.62 o 
  -1  14   8      490.29      468.20     17.97 o 
   0  14   8      424.79      449.69     17.66 o 
   1  14   8      507.88      483.33     25.07 o 
   3  14   8      309.22      276.26     11.32 o 
   4  14   8        7.09        6.48      1.84 o 
   5  14   8        5.99        2.17      2.88 o 
   6  14   8      271.70      250.68     14.05 o 
   7  14   8       51.96       41.00     14.73 o 
   8  14   8        0.91       11.80      8.01 o 
   9  14   8        0.19        6.96      6.81 o 
  10  14   8        6.61        6.08      3.80 o 
 -11  15   8       99.69      115.79     19.76 o 
 -10  15   8      330.71      315.38     23.09 o 
  -9  15   8      732.18      689.53     25.11 o 
  -8  15   8      186.57      172.32     15.70 o 
  -7  15   8      130.00      129.79     20.22 o 
  -6  15   8       58.58       59.91     10.36 o 
  -5  15   8       89.59       78.07     11.85 o 
  -4  15   8     2326.58     2516.77     83.61 o 
  -3  15   8     2515.92     2661.71     84.06 o 
  -2  15   8      275.64      250.75     12.60 o 
  -1  15   8       27.70       16.65      4.74 o 
   0  15   8      419.05      401.63     16.35 o 
   1  15   8     2659.08     2997.92     55.46 o 
   2  15   8     2102.70     2364.33     58.13 o 
   3  15   8        2.02       11.02      7.55 o 
   4  15   8      470.58      401.82     21.68 o 
   5  15   8      105.97       96.84     11.50 o 
   6  15   8      440.65      418.25     24.87 o 
   7  15   8      354.89      332.60     20.24 o 
   8  15   8       18.87       11.52      9.18 o 
   9  15   8       25.78       13.08     12.11 o 
  10  15   8       42.36       34.14     16.29 o 
 -10  16   8       12.66        4.97      5.44 o 
  -9  16   8      152.29      123.86     17.12 o 
  -8  16   8      800.12      786.25     26.66 o 
  -7  16   8      637.13      645.11     24.87 o 
  -6  16   8      281.03      250.78     21.94 o 
  -5  16   8      576.87      560.47     31.36 o 
  -4  16   8       78.83       71.70      9.46 o 
  -3  16   8      539.24      472.71     27.34 o 
  -2  16   8     1261.46     1301.60     41.54 o 
  -1  16   8      702.84      845.68     36.98 o 
   0  16   8      853.89      895.25     39.19 o 
   1  16   8       66.28       40.62     10.10 o 
   2  16   8     1631.53     1554.30     58.03 o 
   3  16   8     2570.18     2919.51     76.41 o 
   4  16   8      848.11      861.66     26.27 o 
   5  16   8      160.08      136.37     16.98 o 
   6  16   8       46.69       40.12      7.84 o 
   7  16   8      416.13      396.62     27.56 o 
   8  16   8      518.67      470.96     84.89 o 
   9  16   8      294.30      325.31     32.61 o 
 -10  17   8      611.67      609.16     35.24 o 
  -9  17   8      591.74      595.91     26.22 o 
  -8  17   8      129.05      131.07     15.48 o 
  -7  17   8        9.48       24.52      9.98 o 
  -6  17   8      104.68       93.13      9.58 o 
  -5  17   8      372.58      376.82     34.92 o 
  -4  17   8      625.75      621.25     21.86 o 
  -3  17   8     1222.40     1319.61     39.20 o 
  -2  17   8      457.83      493.18     31.31 o 
  -1  17   8      286.49      271.95     24.17 o 
   0  17   8     2397.83     2694.55     71.65 o 
   1  17   8     3474.67     4083.09    119.46 o 
   2  17   8     1003.02      997.31     41.18 o 
   3  17   8       14.49        9.26      4.81 o 
   4  17   8      585.90      529.20     21.19 o 
   5  17   8     1448.47     1591.22    141.75 o 
   6  17   8      881.74      932.49     40.36 o 
   7  17   8      502.00      521.64     35.22 o 
   8  17   8      108.00       84.27     15.49 o 
  -9  18   8      184.56      170.80     19.95 o 
  -8  18   8        1.63       12.55      5.25 o 
  -7  18   8        0.59       10.90      8.53 o 
  -6  18   8       34.14       34.65      8.41 o 
  -5  18   8      155.43      138.61     12.65 o 
  -4  18   8      101.08       69.15     23.27 o 
  -3  18   8       30.38       12.92      4.59 o 
  -2  18   8      353.04      288.42     29.23 o 
  -1  18   8      954.24     1023.55     37.29 o 
   0  18   8      195.86      151.85     17.71 o 
   1  18   8      355.14      290.56     24.69 o 
   2  18   8      503.53      488.91     34.95 o 
   3  18   8      711.94      763.12     43.66 o 
   4  18   8      848.87      850.17     26.34 o 
   5  18   8        0.29       10.15      6.25 o 
   6  18   8      332.12      334.03     28.87 o 
   7  18   8      161.49       99.77     18.38 o 
  -8  19   8       10.65       14.38      5.65 o 
  -7  19   8        8.20       10.74      5.22 o 
  -6  19   8        0.86        5.72      3.66 o 
  -5  19   8       32.93       25.69      8.92 o 
  -4  19   8        0.00       10.39      5.15 o 
  -3  19   8       39.69       40.53      9.75 o 
  -2  19   8      364.17      370.04     21.50 o 
  -1  19   8       63.78       75.59      8.86 o 
   0  19   8      358.61      389.90     20.33 o 
   1  19   8      347.54      342.94     19.67 o 
   2  19   8       46.85       44.58     26.20 o 
   3  19   8       30.60       25.04      6.42 o 
   4  19   8        0.07       13.24     11.06 o 
   5  19   8      173.58      163.90     17.26 o 
   6  19   8        1.31       25.16     12.09 o 
   7  19   8       78.07       65.26     19.34 o 
  -7  20   8      367.67      374.46     18.55 o 
  -6  20   8      561.29      567.46     24.82 o 
  -5  20   8      203.84      170.37     12.33 o 
  -4  20   8        8.01        8.05      5.04 o 
  -3  20   8      283.06      286.82     19.19 o 
  -2  20   8      397.91      388.21     22.16 o 
  -1  20   8       52.13       31.07      7.92 o 
   0  20   8        9.66        2.20      6.87 o 
   1  20   8       73.39       74.14     12.99 o 
   2  20   8       39.36       38.70      9.33 o 
   3  20   8       63.88       58.79     10.78 o 
   4  20   8      152.03      124.39     15.21 o 
   5  20   8      172.06      139.27     18.93 o 
   6  20   8      128.17      124.66     22.48 o 
  -6  21   8      208.23      183.94     18.27 o 
  -5  21   8      591.49      589.25     34.48 o 
  -4  21   8      353.10      324.41     19.13 o 
  -3  21   8        4.79       15.19      7.28 o 
  -2  21   8       48.07       44.11      9.57 o 
  -1  21   8      489.97      521.68     28.65 o 
   0  21   8      568.28      557.88     29.36 o 
   1  21   8      244.36      227.57     18.56 o 
   2  21   8       80.88       93.91     13.16 o 
   3  21   8       17.35        8.95      5.38 o 
   4  21   8       10.43       11.71      5.31 o 
  -4  22   8       95.35       83.43     21.72 o 
  -3  22   8      558.00      612.09     34.58 o 
  -2  22   8      628.07      645.15     36.25 o 
  -1  22   8      604.92      632.17     34.26 o 
   0  22   8      120.08      108.45     14.97 o 
   1  22   8       49.42       45.63     12.79 o 
   2  22   8       90.69       49.27     18.59 o 
 -14   1   9      176.95      165.61     15.06 o 
 -13   1   9      248.71      231.30     20.48 o 
 -12   1   9       74.88       61.88     13.01 o 
 -11   1   9      391.97      345.88     31.91 o 
 -10   1   9      945.14      961.12     44.03 o 
  -9   1   9      559.07      586.96     23.49 o 
  -8   1   9      597.21      611.00     13.55 o 
  -7   1   9      316.36      261.24     14.09 o 
  -6   1   9      844.44      781.20     16.78 o 
  -5   1   9     3577.83     3519.34     54.50 o 
  -4   1   9     1482.04     1355.42     38.60 o 
  -3   1   9      159.39      102.29      6.84 o 
  -2   1   9       33.82       72.42      4.14 o 
  -1   1   9     5749.38     6061.25     71.33 o 
   0   1   9     9844.23    10445.10     88.92 o 
   1   1   9     7288.67     7340.99     86.34 o 
   2   1   9     1116.87     1300.97     11.57 o 
   3   1   9     2519.11     2587.26     42.64 o 
   4   1   9      339.51      296.63     18.40 o 
   5   1   9     1357.64     1315.13     52.41 o 
   6   1   9     1683.89     1641.85     54.74 o 
   7   1   9      192.94      195.95     18.40 o 
   8   1   9       17.55       48.84      9.26 o 
   9   1   9        1.33       15.93      9.53 o 
  10   1   9      402.98      348.93     40.00 o 
  11   1   9      507.31      450.69     26.43 o 
  12   1   9       19.62       11.20      8.15 o 
  13   1   9       15.58       20.99     12.47 o 
 -14   2   9       83.50       20.54     26.86 o 
 -13   2   9      433.78      381.26     21.23 o 
 -12   2   9     2254.22     2544.85    101.71 o 
 -11   2   9     3328.22     3822.91    119.31 o 
 -10   2   9      967.26     1011.32     55.16 o 
  -9   2   9       53.13       58.31      8.26 o 
  -8   2   9      572.17      549.48     12.63 o 
  -7   2   9     6779.67     7428.19     93.80 o 
  -6   2   9     8524.32     8730.68    127.76 o 
  -5   2   9     1547.07     1451.69     33.21 o 
  -4   2   9      591.61      570.65     30.44 o 
  -3   2   9     1908.02     1882.15     18.32 o 
  -2   2   9     7835.57     7959.47    113.51 o 
  -1   2   9    11071.47    11394.35     85.00 o 
   0   2   9     8550.05     8551.59    113.71 o 
   1   2   9       38.55       24.95      3.87 o 
   2   2   9     1438.94     1634.17     26.14 o 
   3   2   9     3871.10     3863.98     45.01 o 
   4   2   9    10017.40    10538.53    167.02 o 
   5   2   9     4721.41     4898.27     92.94 o 
   6   2   9      178.55      168.11     15.32 o 
   7   2   9      182.33      206.27     12.86 o 
   8   2   9      714.92      744.57     39.61 o 
   9   2   9     2239.07     2528.47     90.96 o 
  10   2   9     1593.58     1723.47     96.16 o 
  11   2   9        2.17        9.93      6.42 o 
  12   2   9      242.82      245.63     26.05 o 
  13   2   9       64.14       43.89     13.32 o 
 -14   3   9      331.22      334.13     24.53 o 
 -13   3   9      168.30      133.84     16.91 o 
 -12   3   9       36.99       27.48     16.01 o 
 -11   3   9     1199.33     1178.84     52.97 o 
 -10   3   9     3321.04     3708.32    126.78 o 
  -9   3   9     1939.05     2112.77     51.28 o 
  -8   3   9     2003.89     2101.44     43.80 o 
  -7   3   9      153.78      103.59      7.68 o 
  -6   3   9     5625.84     5938.34     90.34 o 
  -5   3   9    14202.03    14940.94    182.55 o 
  -4   3   9    10383.18    10954.51     91.41 o 
  -3   3   9     3402.13     3270.69     54.25 o 
  -2   3   9      524.35      497.55     10.39 o 
  -1   3   9     4096.55     4162.86     52.23 o 
   0   3   9     6669.08     6686.33     75.57 o 
   1   3   9     4605.95     4734.02    109.33 o 
   2   3   9      731.03      685.81     16.05 o 
   3   3   9      816.81      727.96     26.20 o 
   4   3   9     1059.94     1094.38     27.35 o 
   5   3   9     7217.79     7782.20    141.04 o 
   6   3   9     4816.91     5416.78    125.35 o 
   7   3   9     2065.94     2209.70     67.55 o 
   8   3   9      552.77      513.02     29.98 o 
   9   3   9      205.43      181.07     21.49 o 
  10   3   9      980.08      974.16     39.82 o 
  11   3   9      986.65     1137.76     52.84 o 
  12   3   9      188.99      186.65     17.86 o 
  13   3   9        0.51       16.73      9.69 o 
 -14   4   9       43.38       36.63     11.66 o 
 -13   4   9      437.60      439.42     28.89 o 
 -12   4   9      752.42      778.87     34.69 o 
 -11   4   9      983.34     1005.56     52.20 o 
 -10   4   9      472.99      453.17     30.72 o 
  -9   4   9      318.83      281.76     14.15 o 
  -8   4   9     3085.37     3377.67     71.24 o 
  -7   4   9     7666.23     8439.68    153.09 o 
  -6   4   9     6403.13     6557.08    112.38 o 
  -5   4   9     2859.13     2826.56     60.13 o 
  -4   4   9        0.19        4.25      2.26 o 
  -3   4   9     2497.98     2356.29     38.27 o 
  -2   4   9     9893.55    10101.42     82.68 o 
  -1   4   9     3798.58     3717.54     44.19 o 
   0   4   9     1835.58     1644.13     20.22 o 
   1   4   9       51.00       43.35      5.24 o 
   2   4   9      485.33      450.87     16.93 o 
   3   4   9     1511.13     1492.38     26.60 o 
   4   4   9     6488.92     6606.13    189.10 o 
   5   4   9     2260.12     2148.86     68.31 o 
   6   4   9      557.34      529.54     22.35 o 
   7   4   9       64.58       72.54     15.81 o 
   8   4   9     2893.55     3159.15     77.48 o 
   9   4   9     1608.60     1746.08     77.09 o 
  10   4   9      264.47      260.11     28.82 o 
  11   4   9      116.12      149.19     27.39 o 
  12   4   9       43.16       29.46     11.33 o 
 -14   5   9       12.90       25.56     10.21 o 
 -13   5   9      123.29      123.60     24.53 o 
 -12   5   9      545.08      535.73     27.09 o 
 -11   5   9        1.09        1.79      6.25 o 
 -10   5   9        3.09       20.26     11.27 o 
  -9   5   9      262.92      222.66     12.11 o 
  -8   5   9       21.99       18.02      5.68 o 
  -7   5   9      675.61      704.52     17.19 o 
  -6   5   9      964.86      908.95     24.45 o 
  -5   5   9      508.27      402.58     10.00 o 
  -4   5   9      140.94      126.38      5.67 o 
  -3   5   9      445.98      384.39     13.67 o 
  -2   5   9     6217.49     6539.30     67.23 o 
  -1   5   9      627.56      563.73     15.14 o 
   0   5   9      466.00      398.16     10.58 o 
   1   5   9     1202.68     1187.32     23.31 o 
   2   5   9       65.18       40.49      4.81 o 
   3   5   9      399.78      324.86     10.87 o 
   4   5   9      182.43      186.73     11.48 o 
   6   5   9        5.62        8.67      6.41 o 
   7   5   9      281.68      253.44     16.36 o 
   8   5   9       84.10       76.99     13.30 o 
   9   5   9      934.50      951.47     35.11 o 
  10   5   9      624.99      608.65     28.06 o 
  11   5   9      177.34      163.33     20.02 o 
  12   5   9       73.11       56.97     15.53 o 
 -14   6   9        0.02        7.69      8.31 o 
 -13   6   9        0.12        8.77      4.91 o 
 -12   6   9      434.88      478.62     25.24 o 
 -11   6   9      190.44      221.45     20.85 o 
 -10   6   9      359.85      340.74     29.25 o 
  -9   6   9      381.09      361.34     21.16 o 
  -8   6   9        2.78        5.07      4.23 o 
  -7   6   9      192.62      154.61      9.19 o 
  -6   6   9     1254.12     1203.67     25.09 o 
  -5   6   9        1.32        8.99      2.83 o 
  -4   6   9       19.54       42.84      6.70 o 
  -3   6   9      998.63     1039.06     23.30 o 
  -2   6   9       55.75       17.89      4.62 o 
  -1   6   9     4174.59     3929.61     38.69 o 
   0   6   9     1067.07      897.45     16.23 o 
   1   6   9     1613.31     1517.86     47.52 o 
   2   6   9      147.95      189.24      8.98 o 
   3   6   9     1088.57     1124.86     23.45 o 
   4   6   9     1049.90      997.53     41.67 o 
   5   6   9      315.39      299.38     18.84 o 
   6   6   9      722.98      706.19     25.74 o 
   7   6   9       49.18       51.91      8.88 o 
   9   6   9      111.92       79.36     14.11 o 
  10   6   9      105.96       70.22     11.37 o 
  11   6   9        0.76       15.12     18.32 o 
  12   6   9        0.33        6.75     12.06 o 
 -14   7   9      847.69      909.12     71.10 o 
 -13   7   9      563.51      577.23     37.63 o 
 -12   7   9        1.47       15.50      7.74 o 
 -11   7   9      949.59      891.26     32.21 o 
 -10   7   9     2438.78     2703.24     69.68 o 
  -9   7   9     4406.15     5025.86     92.42 o 
  -8   7   9     2320.97     2642.85     58.73 o 
  -7   7   9     1453.68     1401.07     31.74 o 
  -6   7   9      348.73      333.75      9.98 o 
  -5   7   9     3199.75     3228.74     62.27 o 
  -4   7   9     6883.81     7282.73     81.78 o 
  -3   7   9    11568.94    12279.88    103.93 o 
  -2   7   9     3457.62     3131.79     47.41 o 
  -1   7   9      124.98       70.85      5.95 o 
   0   7   9     8346.26     8583.83     66.72 o 
   1   7   9    12617.00    13001.56    118.58 o 
   2   7   9     3115.03     3103.24     48.94 o 
   3   7   9     2987.41     2935.56     65.05 o 
   4   7   9       51.84       43.33      7.13 o 
   5   7   9     3582.26     3763.15     72.62 o 
   6   7   9     1007.52     1006.55     32.47 o 
   7   7   9      178.13      174.99     11.63 o 
   8   7   9      147.50      139.79     11.81 o 
   9   7   9       54.09       35.67     10.05 o 
  10   7   9        0.46        2.98      7.12 o 
  11   7   9      198.73      200.23     32.19 o 
  12   7   9      227.59      243.01     41.27 o 
 -13   8   9      974.50      994.40     59.98 o 
 -12   8   9     1103.97     1258.19     78.55 o 
 -11   8   9      716.89      722.42     31.77 o 
 -10   8   9       26.87       25.38      8.77 o 
  -9   8   9     1032.80      995.70     35.99 o 
  -8   8   9     2897.36     3246.02     54.30 o 
  -7   8   9     1284.52     1329.93     30.35 o 
  -6   8   9      835.66      824.12     13.93 o 
  -5   8   9      791.54      808.46     21.70 o 
  -4   8   9        0.27        4.59      8.14 o 
  -3   8   9     5183.72     5335.24     63.72 o 
  -2   8   9     9072.50     9811.04     93.83 o 
  -1   8   9     5937.40     6712.90     67.03 o 
   0   8   9     5549.55     5543.64     67.94 o 
   1   8   9       48.75       39.95     11.11 o 
   2   8   9     7825.75     7991.23     92.00 o 
   3   8   9     5881.44     6404.69     83.10 o 
   4   8   9     1564.56     1505.03     41.14 o 
   5   8   9      510.91      463.87     27.92 o 
   6   8   9      120.97      108.71     10.73 o 
   7   8   9      726.91      705.28     30.17 o 
   8   8   9     1137.88     1224.59     41.93 o 
   9   8   9      252.32      228.29     19.87 o 
  10   8   9       14.71       11.59      8.95 o 
  11   8   9        5.60       31.54      8.96 o 
  12   8   9      153.73      127.52     20.81 o 
 -13   9   9      239.49      271.28     45.36 o 
 -12   9   9       87.12       82.03     14.79 o 
 -11   9   9      439.62      421.77     16.79 o 
 -10   9   9     1716.50     1821.62     49.60 o 
  -9   9   9     2451.68     2671.56     80.22 o 
  -8   9   9      465.28      410.88     15.87 o 
  -7   9   9      339.02      333.45     14.05 o 
  -6   9   9     1939.67     2006.69     38.50 o 
  -5   9   9     2647.39     2912.01     55.86 o 
  -4   9   9     6412.53     6812.81     94.70 o 
  -3   9   9     8820.27     9084.10    104.43 o 
  -2   9   9      488.72      379.10     15.41 o 
  -1   9   9     2287.93     2322.57     44.27 o 
   0   9   9     5035.30     5074.30     67.97 o 
   1   9   9    11884.78    12855.25    158.11 o 
   2   9   9     9746.03     9689.43    229.08 o 
   3   9   9      261.58      236.87     13.41 o 
   4   9   9     2558.19     2462.69     51.40 o 
   5   9   9     1749.22     1810.71     45.48 o 
   6   9   9     1550.48     1554.36     41.87 o 
   7   9   9      675.95      667.24     32.60 o 
   8   9   9        0.14        1.79      6.24 o 
   9   9   9      248.13      221.90     24.26 o 
  10   9   9      113.66       93.61     12.26 o 
  11   9   9      264.53      271.19     27.02 o 
  12   9   9      494.68      461.08     32.26 o 
 -13  10   9      447.40      427.68     29.63 o 
 -12  10   9      235.22      211.31     24.16 o 
 -11  10   9        3.61        6.48      4.76 o 
 -10  10   9       38.61       17.31      6.97 o 
  -9  10   9      645.82      627.39     34.51 o 
  -8  10   9      825.00      770.26     49.32 o 
  -7  10   9       62.73       44.13      5.83 o 
  -6  10   9        4.54        5.61      3.17 o 
  -5  10   9      148.02      117.33      7.52 o 
  -4  10   9        3.42        8.16      5.14 o 
  -3  10   9      764.41      785.14     18.50 o 
  -2  10   9     1653.44     1642.30     37.57 o 
  -1  10   9       59.38       16.88      4.62 o 
   0  10   9       16.08       12.71      4.60 o 
   1  10   9       95.95       90.55      7.99 o 
   2  10   9     3422.99     3525.92     86.44 o 
   3  10   9     4394.48     4443.83     93.35 o 
   4  10   9      189.37      219.67     10.22 o 
   5  10   9      498.79      486.08     22.06 o 
   6  10   9      603.25      587.57     26.36 o 
   7  10   9      993.47      950.40     35.99 o 
   8  10   9      765.88      815.24     28.30 o 
   9  10   9       82.83       77.47     10.36 o 
  10  10   9        0.22        6.63      7.05 o 
  11  10   9       16.55        8.51      6.46 o 
 -13  11   9       23.19       19.24      8.24 o 
 -12  11   9      121.00      144.53     16.04 o 
 -11  11   9      139.70      130.61     14.30 o 
 -10  11   9       22.64       19.86      5.78 o 
  -9  11   9       14.11       12.25      8.32 o 
  -8  11   9      548.29      625.18     29.47 o 
  -7  11   9      617.66      574.89     26.86 o 
  -6  11   9       29.11       43.32      7.41 o 
  -5  11   9      400.63      337.80     16.53 o 
  -4  11   9      480.96      453.40     21.00 o 
  -3  11   9      115.55      117.11      9.84 o 
  -2  11   9       92.48      108.85      9.03 o 
  -1  11   9      202.63      205.78      9.50 o 
   0  11   9      741.98      825.45     17.23 o 
   1  11   9      629.39      593.11     14.83 o 
   2  11   9      198.08      159.70      7.42 o 
   3  11   9     1649.68     1570.32     40.59 o 
   4  11   9     1389.09     1415.95     30.47 o 
   5  11   9      740.69      703.25     31.38 o 
   6  11   9        9.93       16.43      7.08 o 
   7  11   9       77.71       58.50     15.63 o 
   8  11   9      110.73       81.11     23.48 o 
   9  11   9       64.39       52.03     15.46 o 
  10  11   9        2.88        5.31      8.02 o 
  11  11   9        6.51       19.27     15.52 o 
 -12  12   9      142.07      140.01     13.36 o 
 -11  12   9      262.25      265.30     17.51 o 
 -10  12   9      510.94      512.29     22.25 o 
  -9  12   9       63.95       63.76     10.58 o 
  -8  12   9      396.01      389.35     24.98 o 
  -7  12   9     1294.27     1262.92     51.39 o 
  -6  12   9     2101.43     2299.57     84.58 o 
  -5  12   9      550.03      600.24     25.97 o 
  -4  12   9       20.95       16.63     11.03 o 
  -3  12   9      990.82     1018.72     35.54 o 
  -2  12   9     2813.86     2839.04     54.13 o 
  -1  12   9      753.46      752.20     21.49 o 
   0  12   9      313.09      297.93     11.43 o 
   1  12   9      564.54      502.66     26.24 o 
   2  12   9        8.53        0.55      3.83 o 
   3  12   9      317.51      303.85     15.50 o 
   4  12   9      238.09      200.65     12.33 o 
   5  12   9      592.41      540.89     23.09 o 
   6  12   9      514.53      464.78     25.37 o 
   7  12   9       51.18       38.44      9.15 o 
   8  12   9      669.34      613.79     28.73 o 
   9  12   9      351.03      287.26     23.49 o 
  10  12   9       26.72       21.55      9.10 o 
  11  12   9       12.39       35.22     11.60 o 
 -12  13   9       24.61       17.04      9.13 o 
 -11  13   9      122.57       98.54     14.29 o 
 -10  13   9      875.01      841.99     42.37 o 
  -9  13   9     3522.27     4207.64    113.21 o 
  -8  13   9     2051.58     2369.95     74.06 o 
  -7  13   9       54.00       41.37     10.46 o 
  -6  13   9      353.71      311.44     20.32 o 
  -5  13   9     2819.87     3213.82     64.77 o 
  -4  13   9     4963.96     5698.76     82.07 o 
  -3  13   9     3179.55     3407.43     66.52 o 
  -2  13   9       25.96        9.96     11.83 o 
  -1  13   9     1080.31     1032.60     22.77 o 
   0  13   9      846.66      996.71     26.76 o 
   1  13   9     2691.43     3028.88    103.46 o 
   2  13   9     2930.37     3330.95     70.35 o 
   3  13   9      218.79      206.60     10.09 o 
   4  13   9        2.70        1.68      3.77 o 
   5  13   9      298.09      287.69     19.89 o 
   6  13   9     1983.20     2202.15     58.31 o 
   7  13   9     2402.15     2535.67     81.45 o 
   8  13   9      534.27      500.68     27.10 o 
   9  13   9       35.75       17.07     19.55 o 
  10  13   9      283.89      270.89     30.66 o 
 -11  14   9       55.11       30.97     10.55 o 
 -10  14   9       93.67       82.36     12.23 o 
  -9  14   9       67.64       41.00      8.20 o 
  -8  14   9     1330.74     1437.66     62.14 o 
  -7  14   9     1785.83     2032.39     63.96 o 
  -6  14   9     1556.91     1779.28     63.45 o 
  -5  14   9      327.38      259.19     20.46 o 
  -4  14   9      504.74      409.63     22.28 o 
  -3  14   9     4504.73     5149.38     85.95 o 
  -2  14   9     2252.35     2588.16     73.11 o 
  -1  14   9       41.73       38.11      4.44 o 
   0  14   9       19.23       15.79      5.23 o 
   1  14   9      414.66      383.01     16.27 o 
   2  14   9     3082.37     3426.74     58.54 o 
   3  14   9     2839.43     3457.99     84.16 o 
   4  14   9      881.30      995.60     38.15 o 
   5  14   9      245.08      267.23     17.05 o 
   6  14   9       62.31       56.40      7.90 o 
   7  14   9     1114.06     1055.78     37.29 o 
   8  14   9     1884.72     2333.93    120.68 o 
   9  14   9      686.57      787.41    237.62 o 
  10  14   9       17.18       14.35     11.47 o 
 -11  15   9       63.09       75.59     15.50 o 
 -10  15   9      463.10      486.16     24.28 o 
  -9  15   9      714.16      769.40     38.21 o 
  -8  15   9      288.29      292.94     19.89 o 
  -7  15   9        9.46        6.01      4.49 o 
  -6  15   9      680.95      651.19     22.66 o 
  -5  15   9     1819.83     2019.56     71.94 o 
  -4  15   9     1890.23     1824.11     56.20 o 
  -3  15   9      991.78      915.54     42.51 o 
  -2  15   9       30.87       20.33      3.95 o 
  -1  15   9      665.46      701.25     29.16 o 
   0  15   9     1631.26     1854.29     45.86 o 
   1  15   9     1080.78     1101.04     40.16 o 
   2  15   9      265.84      266.47     24.10 o 
   3  15   9       40.46       35.07      9.50 o 
   4  15   9       23.86       18.09      8.68 o 
   5  15   9      636.73      645.92     23.38 o 
   6  15   9     1013.41     1036.83     32.73 o 
   7  15   9      942.75      985.13     33.27 o 
   8  15   9      166.69      162.21     16.92 o 
   9  15   9      137.90       81.50     33.91 o 
 -10  16   9      169.48      164.26     31.15 o 
  -9  16   9       43.06       30.61      7.31 o 
  -8  16   9       13.53       31.30     11.90 o 
  -7  16   9        1.49        9.52      5.46 o 
  -6  16   9        1.65       15.08      5.67 o 
  -5  16   9      897.50      868.34     34.49 o 
  -4  16   9     1984.82     2127.21     64.48 o 
  -3  16   9     1219.22     1177.66     36.43 o 
  -2  16   9      472.08      509.28     37.83 o 
  -1  16   9        0.42       18.24      9.79 o 
   0  16   9      661.56      667.63     31.05 o 
   1  16   9     1771.50     1832.79     57.42 o 
   2  16   9      413.92      395.27     22.56 o 
   3  16   9       34.96       33.16      7.90 o 
   4  16   9       65.80       56.73     10.01 o 
   5  16   9      229.92      189.34     15.14 o 
   6  16   9      860.96      887.88     28.11 o 
   7  16   9      418.22      386.82     41.91 o 
   8  16   9      249.35      203.55     23.42 o 
  -9  17   9      204.34      197.14     16.95 o 
  -8  17   9       23.29       16.86      7.17 o 
  -7  17   9       95.21       86.49     12.07 o 
  -6  17   9        6.54       14.49      6.63 o 
  -5  17   9        5.43        3.84      3.70 o 
  -4  17   9      343.34      305.10     21.58 o 
  -3  17   9      222.27      187.69     15.22 o 
  -2  17   9       11.99        8.50      9.00 o 
  -1  17   9        4.50        5.38      4.47 o 
   0  17   9       28.25       13.50      7.71 o 
   1  17   9      148.73      117.79     14.81 o 
   2  17   9      264.35      231.77     20.69 o 
   3  17   9      112.34       73.12     11.14 o 
   4  17   9      178.47      150.90     30.40 o 
   5  17   9       12.77        6.17      9.59 o 
   6  17   9       22.44        9.83     10.51 o 
   7  17   9       15.50       12.82     10.74 o 
   8  17   9       43.54       47.32     13.75 o 
  -9  18   9       16.47       12.67      4.56 o 
  -8  18   9      462.44      493.69     24.55 o 
  -7  18   9      618.58      657.98     34.20 o 
  -6  18   9      453.76      501.82     26.22 o 
  -5  18   9      217.22      228.99     16.30 o 
  -4  18   9        3.16       12.64      5.93 o 
  -3  18   9      415.68      427.62     17.38 o 
  -2  18   9     1055.72     1176.94     35.33 o 
  -1  18   9     1146.13     1367.58     82.01 o 
   0  18   9     1428.04     1595.67     42.87 o 
   1  18   9      593.39      606.62     26.92 o 
   2  18   9       46.84       32.28      6.52 o 
   3  18   9      629.35      625.60     23.56 o 
   4  18   9      739.53      719.63     32.66 o 
   5  18   9      303.26      331.84     31.55 o 
   6  18   9       49.14       36.97     11.52 o 
   7  18   9      149.89      131.13     23.06 o 
  -8  19   9       33.54       31.37      7.60 o 
  -7  19   9       28.28       19.54      8.90 o 
  -6  19   9      517.07      564.97     30.30 o 
  -5  19   9      849.04      922.52     35.06 o 
  -4  19   9      350.53      406.84     20.06 o 
  -3  19   9      217.05      237.55     18.32 o 
  -2  19   9       11.41       29.84     16.55 o 
  -1  19   9      615.74      568.68     22.31 o 
   0  19   9     1472.18     1536.69     52.89 o 
   1  19   9     1299.04     1437.84     49.69 o 
   2  19   9      374.23      404.08     23.47 o 
   3  19   9        2.58        7.40      4.63 o 
   4  19   9      508.38      469.22     27.64 o 
   5  19   9     1154.18     1314.92     51.26 o 
   6  19   9      794.66      838.37     80.07 o 
  -6  20   9      264.52      253.67     16.33 o 
  -5  20   9        7.43       24.17      7.31 o 
  -4  20   9      355.70      374.12     20.55 o 
  -3  20   9      265.66      280.38     23.45 o 
  -2  20   9      486.55      509.09     26.57 o 
  -1  20   9      483.27      485.59     30.80 o 
   1  20   9      276.96      243.13     19.42 o 
   2  20   9      541.54      593.50     37.02 o 
   3  20   9      908.04     1000.49     34.92 o 
   4  20   9     1509.43     1818.34     53.37 o 
   5  20   9      606.68      647.66     44.53 o 
  -5  21   9      336.92      310.23     18.29 o 
  -4  21   9       57.06       53.69     18.66 o 
  -3  21   9       23.93       17.41      7.53 o 
  -2  21   9       29.50       23.78      6.50 o 
  -1  21   9      144.54      139.98     14.67 o 
   0  21   9      478.36      525.73     24.65 o 
   1  21   9      327.72      376.29     20.80 o 
   2  21   9       43.87       32.96     10.72 o 
   3  21   9       15.01       29.58      8.80 o 
  -2  22   9       17.15       15.78      7.82 o 
  -1  22   9       62.87       29.91      8.96 o 
   0  22   9       22.73       16.85      8.97 o 
 -14   0  10      148.55      101.65     20.47 o 
 -13   0  10     1163.70     1240.65     71.75 o 
 -12   0  10     3916.17     4603.39   1849.72 o 
 -11   0  10     3106.65     3520.37    180.58 o 
 -10   0  10     1211.26     1132.74     54.61 o 
  -9   0  10        2.47        2.90      4.15 o 
  -8   0  10      300.54      336.23     64.49 o 
  -7   0  10     2582.32     2781.42     83.62 o 
  -6   0  10     6377.92     6634.98    119.34 o 
  -5   0  10     3235.56     3078.12     65.13 o 
  -4   0  10     2729.25     2704.89     95.00 o 
  -3   0  10      588.53      568.46     33.77 o 
  -2   0  10     4669.14     4377.12     88.91 o 
  -1   0  10    20402.85    20903.14    503.30 o 
   0   0  10    10703.56    10966.06    118.81 o 
   1   0  10      110.12       49.76      6.30 o 
   2   0  10     7546.85     7826.83     87.25 o 
   3   0  10     3826.32     4173.78     85.09 o 
   4   0  10     8030.87     8370.75    261.13 o 
   5   0  10     1150.85     1193.61     68.66 o 
   6   0  10      569.22      559.00     37.75 o 
   7   0  10      199.42      161.03     23.74 o 
   8   0  10      276.35      304.64     36.34 o 
   9   0  10     1366.63     1590.64    101.64 o 
  10   0  10      836.49      895.82     57.99 o 
  11   0  10        6.56       18.63     11.13 o 
  12   0  10       95.05       93.90     18.32 o 
 -14   1  10      253.03      245.05     29.97 o 
 -13   1  10      251.63      220.24     20.94 o 
 -12   1  10       90.38       47.57     10.18 o 
 -11   1  10     1098.92     1077.70     47.93 o 
 -10   1  10     1502.39     1692.52     47.47 o 
  -9   1  10      182.84      190.10     10.72 o 
  -8   1  10       29.65       15.25      4.20 o 
  -7   1  10       31.29       19.16      5.91 o 
  -6   1  10      629.28      599.65     18.88 o 
  -5   1  10      535.85      435.56     24.08 o 
  -4   1  10       77.77       51.11      8.88 o 
  -3   1  10       25.76       14.52      3.61 o 
  -2   1  10        0.65        0.16      4.52 o 
  -1   1  10     2506.31     2478.83     38.80 o 
   0   1  10     3721.31     3702.52     47.16 o 
   1   1  10     2820.10     2711.09     42.73 o 
   2   1  10       11.27        9.75      2.58 o 
   3   1  10      768.10      801.07     14.90 o 
   4   1  10     2625.41     2664.86     56.66 o 
   5   1  10     6734.50     7198.45    162.48 o 
   6   1  10     1018.12     1032.02     40.96 o 
   7   1  10      122.13       91.02     14.03 o 
   8   1  10      410.94      443.61     32.71 o 
   9   1  10      337.43      308.26     32.08 o 
  10   1  10      469.61      508.00     40.88 o 
  11   1  10      336.87      322.24     27.22 o 
  12   1  10       56.61       47.75     24.37 o 
 -14   2  10        1.06       15.32      5.89 o 
 -13   2  10      203.34      219.04     20.48 o 
 -12   2  10      344.11      311.43     22.43 o 
 -11   2  10      101.00       73.44     15.06 o 
 -10   2  10       18.26       23.28      6.06 o 
  -9   2  10      386.19      362.97     16.37 o 
  -8   2  10       72.93       83.51      5.32 o 
  -7   2  10      781.84      775.84     16.39 o 
  -6   2  10      764.43      684.02     23.92 o 
  -5   2  10     1084.44     1103.55     25.08 o 
  -4   2  10     1756.83     1816.29     32.45 o 
  -3   2  10      192.34      161.87      6.23 o 
  -2   2  10     2525.06     2422.29     34.49 o 
  -1   2  10     9627.17     9983.09     70.08 o 
   0   2  10     3580.06     3540.19     41.33 o 
   1   2  10     1364.64     1448.21     26.71 o 
   2   2  10      458.76      425.63     12.54 o 
   3   2  10     2944.63     3003.79     39.44 o 
   4   2  10     1621.46     1569.50     42.18 o 
   5   2  10       42.32       33.28      8.73 o 
   6   2  10        2.77       12.84      7.12 o 
   7   2  10        5.88        9.42      5.17 o 
   8   2  10      182.81      173.24     29.89 o 
   9   2  10      111.07      107.68     15.97 o 
  10   2  10       24.72       26.88     18.13 o 
  11   2  10       53.50       63.69     14.13 o 
  12   2  10        1.28       16.29      9.22 o 
 -14   3  10       24.45       12.48      6.81 o 
 -13   3  10      243.92      236.04     22.00 o 
 -12   3  10      306.46      306.62     21.33 o 
 -11   3  10        0.54       11.57     11.44 o 
 -10   3  10       17.57        9.79      8.37 o 
  -9   3  10      220.63      193.07      8.93 o 
  -8   3  10     1989.66     2028.34     42.75 o 
  -7   3  10     3425.02     3598.79     89.35 o 
  -6   3  10      532.01      456.47     30.87 o 
  -5   3  10      333.60      241.23     11.66 o 
  -4   3  10      116.26      120.54      6.43 o 
  -3   3  10        1.71        8.51      2.88 o 
  -2   3  10       32.22       32.75      3.36 o 
  -1   3  10        7.09        5.40      3.52 o 
   0   3  10       20.01       16.39      2.82 o 
   1   3  10      850.18      805.50     23.32 o 
   2   3  10      259.06      262.21     16.62 o 
   3   3  10      719.69      669.46     14.28 o 
   4   3  10      932.89      935.42     24.92 o 
   5   3  10       21.44       18.12      5.61 o 
   6   3  10      436.32      389.91     23.74 o 
   7   3  10      132.00      133.32     14.12 o 
   8   3  10      297.39      274.18     22.99 o 
   9   3  10       95.04       67.92     14.33 o 
  10   3  10       59.49       34.07      8.03 o 
  11   3  10       13.07       17.48      9.01 o 
  12   3  10       29.06       20.66      8.12 o 
 -13   4  10       37.22       16.59      6.60 o 
 -12   4  10      751.27      695.50     46.33 o 
 -11   4  10     1565.03     1777.48     95.96 o 
 -10   4  10      191.42      194.57     20.27 o 
  -9   4  10       18.46        7.53      2.60 o 
  -8   4  10      538.57      509.38     24.45 o 
  -7   4  10     4169.13     4471.64     85.04 o 
  -6   4  10     4915.28     5297.89     80.38 o 
  -5   4  10        1.29        3.26      3.75 o 
  -4   4  10      485.16      469.40     10.47 o 
  -3   4  10       93.40       76.94      4.31 o 
  -2   4  10     1674.14     1489.18     21.69 o 
  -1   4  10     2105.74     2084.61     26.13 o 
   0   4  10     1148.14     1140.31     17.81 o 
   1   4  10     1196.27     1178.73     27.95 o 
   2   4  10       15.01        6.57      4.22 o 
   3   4  10       71.86       71.05      5.76 o 
   4   4  10      821.27      764.29     30.92 o 
   5   4  10      105.97       71.44      5.34 o 
   6   4  10      457.06      425.99     23.69 o 
   7   4  10       64.95       78.82     14.48 o 
   8   4  10      161.50      140.62     16.54 o 
   9   4  10      886.31      846.71     43.14 o 
  10   4  10       54.41       56.22     19.11 o 
  11   4  10      446.06      402.11     46.96 o 
  12   4  10      489.45      482.77     30.07 o 
 -14   5  10      178.95      187.92     27.55 o 
 -13   5  10      127.34      123.54     17.02 o 
 -12   5  10        1.19        8.29      5.08 o 
 -11   5  10      366.88      364.75     27.38 o 
 -10   5  10     1032.94     1142.23     48.78 o 
  -9   5  10     1171.82     1207.59     43.03 o 
  -8   5  10     1215.64     1214.71     31.19 o 
  -7   5  10      593.62      518.76     38.98 o 
  -6   5  10     1663.68     1621.01     48.28 o 
  -5   5  10     9588.24    10435.04    123.84 o 
  -4   5  10     5062.45     5291.72     72.69 o 
  -3   5  10     1633.78     1535.77     25.27 o 
  -2   5  10      287.92      251.38     11.81 o 
  -1   5  10      123.16      126.51      4.39 o 
   0   5  10     2339.57     2176.48     27.16 o 
   1   5  10      943.18      815.87     27.45 o 
   2   5  10      379.03      327.77     11.59 o 
   3   5  10      765.70      633.83     21.65 o 
   4   5  10        4.69        3.01      6.91 o 
   5   5  10     1550.84     1676.62     42.78 o 
   6   5  10     1108.39     1136.95     37.48 o 
   7   5  10      480.11      493.74     18.19 o 
   8   5  10        8.91       24.19      6.83 o 
   9   5  10      412.60      352.70     23.57 o 
  10   5  10      969.41     1057.78     42.94 o 
  11   5  10      781.40      791.56     71.40 o 
  12   5  10      150.04      126.08     17.14 o 
 -14   6  10       61.47       48.89     14.41 o 
 -13   6  10      574.14      593.39     38.36 o 
 -12   6  10      799.93      913.56     33.86 o 
 -11   6  10      555.73      591.26     28.60 o 
 -10   6  10      648.05      700.43     54.55 o 
  -9   6  10      512.31      456.58     25.22 o 
  -8   6  10     3553.04     3963.67     93.39 o 
  -7   6  10     4301.87     4916.47     85.74 o 
  -6   6  10     4343.65     4481.55     73.51 o 
  -5   6  10      456.00      419.81     19.43 o 
  -4   6  10      374.89      336.84     13.36 o 
  -3   6  10     7909.43     8629.45     91.30 o 
  -2   6  10    10409.30    11268.28    140.24 o 
  -1   6  10     2358.92     2368.40     35.45 o 
   0   6  10      879.13      885.84     13.13 o 
   1   6  10       80.16       59.46      5.08 o 
   2   6  10     1000.41     1035.43     21.19 o 
   3   6  10     1420.57     1352.30     33.93 o 
   4   6  10     1898.93     1939.77     43.10 o 
   5   6  10      460.10      435.37     15.20 o 
   6   6  10       27.14       29.26      5.95 o 
   7   6  10      932.21      939.68     34.75 o 
   8   6  10     2342.44     2655.41     69.90 o 
   9   6  10      844.82      846.07     30.98 o 
  10   6  10      234.44      245.03     18.53 o 
  11   6  10        5.18       12.89     16.45 o 
  12   6  10      160.00      158.98     24.72 o 
 -13   7  10      105.25       56.95     15.32 o 
 -12   7  10      331.14      291.12     25.99 o 
 -11   7  10       22.14       15.95      6.73 o 
 -10   7  10      138.52      125.73     15.40 o 
  -9   7  10      490.22      517.49     23.26 o 
  -8   7  10       18.49       15.54      4.69 o 
  -7   7  10      879.59      872.17     30.26 o 
  -6   7  10     1352.21     1423.82     32.13 o 
  -5   7  10      953.25      895.21     20.08 o 
  -4   7  10     1757.09     1767.38     38.37 o 
  -3   7  10       61.70       31.89      9.42 o 
  -2   7  10     3049.23     3196.60     47.47 o 
  -1   7  10     4061.59     4333.54     46.79 o 
   0   7  10     1058.16     1128.99     18.60 o 
   1   7  10     5025.79     5022.12     64.59 o 
   2   7  10     1439.79     1439.23     32.63 o 
   3   7  10      978.85      850.91     18.37 o 
   4   7  10      854.92      818.35     17.91 o 
   5   7  10      630.48      618.11     20.41 o 
   6   7  10     1649.37     1581.25     48.00 o 
   7   7  10     1370.23     1430.06     42.24 o 
   8   7  10       34.79       44.19      9.62 o 
   9   7  10      402.05      394.74     23.58 o 
  10   7  10      162.17      157.85     17.63 o 
  11   7  10      150.01      148.49     33.78 o 
  12   7  10      179.88      186.49     27.41 o 
 -13   8  10      240.09      228.64     43.34 o 
 -12   8  10        9.63        5.83     18.11 o 
 -11   8  10        0.50       11.21      3.71 o 
 -10   8  10       54.81       45.54      9.58 o 
  -9   8  10       36.39       58.54     12.15 o 
  -8   8  10      179.39      156.77      9.37 o 
  -7   8  10      463.75      400.16     15.92 o 
  -6   8  10        5.63        7.58      4.98 o 
  -5   8  10       20.34       27.21      5.02 o 
  -4   8  10      193.99      214.95      7.19 o 
  -3   8  10     2444.60     2363.66     48.47 o 
  -2   8  10     1244.46     1033.10     33.36 o 
  -1   8  10      189.23      146.74      7.93 o 
   0   8  10        2.30        3.92      3.30 o 
   1   8  10      318.55      306.69     13.98 o 
   2   8  10     1325.41     1293.98     31.25 o 
   3   8  10      874.60      753.96     18.87 o 
   4   8  10      457.04      393.36     15.28 o 
   5   8  10     1622.85     1748.44     44.37 o 
   6   8  10      599.18      611.98     26.49 o 
   7   8  10      175.45      149.23     13.35 o 
   8   8  10       34.59       14.96      5.33 o 
   9   8  10       40.54       25.57      7.21 o 
  10   8  10        5.60       24.04     15.52 o 
  11   8  10       86.20       81.40     18.73 o 
 -13   9  10      418.84      490.40     37.99 o 
 -12   9  10      111.07       90.31     16.28 o 
 -11   9  10       99.79      124.87     21.42 o 
 -10   9  10      589.97      574.33     22.37 o 
  -9   9  10     1076.34     1078.33     39.50 o 
  -8   9  10     2013.49     2279.41     54.84 o 
  -7   9  10      349.29      329.08     11.79 o 
  -6   9  10        3.00        9.15      2.93 o 
  -5   9  10     1689.96     1688.49     36.08 o 
  -4   9  10     1640.65     1703.58     45.92 o 
  -3   9  10     1057.52     1062.78     28.75 o 
  -2   9  10     1437.19     1424.24     33.20 o 
  -1   9  10      633.75      612.83     18.24 o 
   0   9  10       68.54       47.78      6.07 o 
   1   9  10      281.43      238.70      9.21 o 
   2   9  10     1377.03     1363.60     34.91 o 
   3   9  10      834.74      798.97     25.13 o 
   4   9  10       43.70       43.10      8.06 o 
   5   9  10        2.08        8.79      7.97 o 
   6   9  10      120.94       97.25     11.81 o 
   7   9  10      225.69      173.80     16.56 o 
   8   9  10      159.57      152.75     12.68 o 
   9   9  10      106.42       73.23     10.67 o 
  10   9  10       15.14       19.28      8.26 o 
  11   9  10       15.24       10.99      6.21 o 
 -13  10  10      350.82      351.12     23.53 o 
 -12  10  10      266.40      255.95     26.22 o 
 -11  10  10      409.87      406.91     18.52 o 
 -10  10  10      169.42      153.85     13.92 o 
  -9  10  10      170.39      115.02     14.15 o 
  -8  10  10     1216.72     1328.82     56.22 o 
  -7  10  10      805.29      865.40     28.84 o 
  -6  10  10      169.60      143.65      9.91 o 
  -5  10  10       25.37       18.46      6.49 o 
  -4  10  10      162.05      141.60      7.84 o 
  -3  10  10     2928.40     2920.56     57.14 o 
  -2  10  10     4100.73     4409.43     67.41 o 
  -1  10  10      384.27      385.93     14.05 o 
   0  10  10        8.65       23.61     12.69 o 
   1  10  10      880.35      831.96     22.47 o 
   2  10  10     3794.83     3825.35     84.64 o 
   3  10  10     3557.46     3715.36     71.76 o 
   4  10  10     1699.90     1725.16     43.81 o 
   5  10  10      700.48      681.18     25.30 o 
   6  10  10       42.12       41.12     10.60 o 
   7  10  10      505.91      515.07     23.60 o 
   8  10  10      503.12      517.78     29.82 o 
   9  10  10      149.15      172.83     17.48 o 
  10  10  10       21.58       14.04      6.71 o 
 -12  11  10       36.84       31.60      9.90 o 
 -11  11  10      365.73      351.83     20.82 o 
 -10  11  10     1768.48     1956.83     49.61 o 
  -9  11  10     3139.76     3644.18    114.80 o 
  -8  11  10      818.03      809.83     43.18 o 
  -7  11  10       18.02       12.96     11.01 o 
  -6  11  10     1627.58     1704.73     55.56 o 
  -5  11  10     3783.57     4369.78     90.16 o 
  -4  11  10     2770.69     3202.81     95.53 o 
  -3  11  10     1827.23     1730.10     37.41 o 
  -2  11  10     1204.58     1113.80     27.92 o 
  -1  11  10     1954.73     2008.78     39.56 o 
   0  11  10     1661.39     1799.40     40.20 o 
   1  11  10     8200.14     9267.80    222.34 o 
   2  11  10     3259.10     3171.04     97.32 o 
   3  11  10       52.03       44.88      8.34 o 
   4  11  10       34.68       38.94      9.89 o 
   5  11  10      497.12      529.89     22.65 o 
   6  11  10     1620.75     1817.03     55.31 o 
   7  11  10     1537.55     1726.05     91.11 o 
   8  11  10      433.51      425.42     25.29 o 
   9  11  10      106.24      113.01     20.84 o 
  10  11  10      235.21      280.53     45.15 o 
 -12  12  10       32.91       23.20     10.86 o 
 -11  12  10        5.25        7.76      6.89 o 
 -10  12  10       15.85       16.37      6.32 o 
  -9  12  10      723.89      640.02     25.10 o 
  -8  12  10     2484.54     2855.90     86.40 o 
  -7  12  10     1490.36     1598.41     57.89 o 
  -6  12  10      401.37      362.64     19.82 o 
  -5  12  10      133.59      100.14      9.35 o 
  -4  12  10     1602.00     1702.46     44.81 o 
  -3  12  10     4319.81     4677.04    121.44 o 
  -2  12  10     5163.60     5761.62    104.21 o 
  -1  12  10      144.06      140.34      7.89 o 
   0  12  10       38.77       40.33      7.45 o 
   1  12  10       66.70       61.68     10.55 o 
   2  12  10     1933.77     2000.78     58.57 o 
   3  12  10     1682.73     1927.45     71.83 o 
   4  12  10      401.92      400.61     29.86 o 
   5  12  10       14.85       22.20      6.10 o 
   6  12  10      358.09      313.73     20.17 o 
   7  12  10     1222.73     1212.68     36.14 o 
   8  12  10     1891.04     1875.73    161.97 o 
   9  12  10      561.37      564.26     45.16 o 
  10  12  10       16.76       11.89      8.59 o 
 -11  13  10      115.11      100.59     12.50 o 
 -10  13  10      388.21      375.40     24.78 o 
  -9  13  10      369.58      335.72     22.84 o 
  -8  13  10       15.06       19.82      8.23 o 
  -7  13  10      526.90      537.53     26.99 o 
  -6  13  10     1365.59     1445.76     53.57 o 
  -5  13  10     2188.04     2412.06     60.64 o 
  -4  13  10     1146.83     1068.48     35.36 o 
  -3  13  10       85.74       62.13      7.53 o 
  -2  13  10      152.27      148.83     10.17 o 
  -1  13  10      359.59      359.22     14.91 o 
   0  13  10      178.53      164.12      9.59 o 
   1  13  10       34.24       26.12      5.36 o 
   3  13  10       73.95       52.96     10.64 o 
   4  13  10      172.84      161.61     17.23 o 
   5  13  10      241.06      232.72     17.43 o 
   6  13  10      509.66      465.03     30.28 o 
   7  13  10      519.81      542.14     29.68 o 
   8  13  10       75.95       83.53     13.56 o 
   9  13  10       71.54       36.65     19.28 o 
  10  13  10      117.98       81.70     25.40 o 
 -11  14  10       95.04       95.76     17.37 o 
 -10  14  10       92.23       67.49     14.98 o 
  -9  14  10        8.29       26.97     10.07 o 
  -8  14  10       20.16       28.02      8.04 o 
  -7  14  10       32.83       21.78      5.16 o 
  -6  14  10       40.32       15.21     11.37 o 
  -5  14  10      588.04      633.89     30.49 o 
  -4  14  10      579.17      544.35     32.07 o 
  -3  14  10        0.23        8.37     11.13 o 
  -2  14  10      663.27      565.52     22.09 o 
  -1  14  10      690.78      688.89     28.80 o 
   0  14  10     1159.68     1185.89     46.60 o 
   1  14  10      733.17      672.70     30.73 o 
   2  14  10       69.54       54.16      8.46 o 
   3  14  10      172.14      132.31     15.56 o 
   4  14  10        6.45       23.56     14.22 o 
   5  14  10        2.09       32.15      9.70 o 
   6  14  10       29.58       16.68      7.71 o 
   7  14  10        2.57       17.02      8.94 o 
   8  14  10        9.43       17.68      9.12 o 
   9  14  10        0.63        7.88      9.49 o 
 -10  15  10      253.18      243.33     23.32 o 
  -9  15  10      412.27      364.02     23.59 o 
  -8  15  10        4.80       12.52      7.94 o 
  -7  15  10      131.99      112.46     11.77 o 
  -6  15  10       53.55       41.42      7.92 o 
  -5  15  10      414.17      393.56     22.04 o 
  -4  15  10     2512.88     2744.07     73.12 o 
  -3  15  10     2500.33     2732.82     56.85 o 
  -2  15  10      495.25      424.54     21.51 o 
   0  15  10      276.91      256.92     18.90 o 
   1  15  10     2015.57     2250.93     65.79 o 
   2  15  10      948.91     1016.57     32.42 o 
   3  15  10      116.22      109.85     15.57 o 
   4  15  10      652.89      646.66     23.50 o 
   5  15  10      467.33      449.70     19.28 o 
   6  15  10      564.73      569.58     21.11 o 
   7  15  10      269.36      215.58     24.58 o 
   8  15  10        7.81       14.41     17.09 o 
   9  15  10      143.85       91.23     24.27 o 
 -10  16  10        0.92       18.18     11.71 o 
  -9  16  10      560.11      557.51     25.79 o 
  -8  16  10     1302.37     1501.26     47.59 o 
  -7  16  10      882.17     1034.57     33.48 o 
  -6  16  10      415.78      420.21     32.91 o 
  -5  16  10      303.65      280.14     23.95 o 
  -4  16  10       96.26       46.21      8.83 o 
  -3  16  10     1344.90     1312.32     39.60 o 
  -2  16  10     2226.74     2704.46     63.67 o 
  -1  16  10     1344.68     1539.00     44.37 o 
   0  16  10      592.48      581.99     21.99 o 
   1  16  10       78.46       60.82     22.74 o 
   2  16  10     2837.98     3149.02     87.10 o 
   3  16  10     3201.44     3897.50    224.89 o 
   4  16  10      712.87      812.51     29.12 o 
   5  16  10       24.45       13.47      7.57 o 
   6  16  10      135.62      124.64     17.16 o 
   7  16  10      673.87      675.00     42.90 o 
   8  16  10      816.17      821.39     41.99 o 
  -9  17  10      414.00      384.55     20.75 o 
  -8  17  10       33.43       24.68     11.05 o 
  -7  17  10       14.51       11.00      6.01 o 
  -6  17  10      279.50      287.64     20.19 o 
  -5  17  10      605.22      680.89     23.69 o 
  -4  17  10      744.35      857.24     26.06 o 
  -3  17  10      803.10      836.11     32.81 o 
  -2  17  10       43.04       26.90      7.13 o 
  -1  17  10     1118.09     1157.54     42.95 o 
   0  17  10     3600.20     4207.94    113.77 o 
   1  17  10     3999.14     4782.45    179.84 o 
   2  17  10     1355.48     1435.54     35.03 o 
   3  17  10       15.44       19.17      5.31 o 
   4  17  10      680.06      667.07     24.82 o 
   5  17  10     1483.96     1624.65     50.37 o 
   6  17  10      813.15      824.09     69.06 o 
   7  17  10      162.45      144.28     21.84 o 
  -8  18  10       34.84       28.63      8.11 o 
  -7  18  10        9.68        5.91     10.83 o 
  -6  18  10        0.40       18.32     13.19 o 
  -5  18  10      450.70      443.84     29.67 o 
  -4  18  10      410.89      420.38     18.20 o 
  -3  18  10      186.61      185.57     13.00 o 
  -2  18  10      566.29      558.09     23.46 o 
  -1  18  10      413.34      369.40     22.26 o 
   0  18  10       10.63        0.45     10.09 o 
   1  18  10      959.70      909.39     34.92 o 
   2  18  10     1105.15     1243.57     44.92 o 
   3  18  10      896.10      889.20     36.28 o 
   4  18  10      553.94      547.36     39.06 o 
   5  18  10       12.06        9.13     10.96 o 
   6  18  10      509.52      488.19     35.30 o 
  -7  19  10        1.13       14.73      7.28 o 
  -6  19  10        9.60       10.68      7.48 o 
  -5  19  10       13.22       12.72      9.62 o 
  -4  19  10        9.53        8.77      7.46 o 
  -3  19  10       34.37       27.66     12.12 o 
  -2  19  10      290.87      284.31     19.48 o 
  -1  19  10        2.92       17.15      8.33 o 
   0  19  10      279.42      257.57     19.27 o 
   1  19  10      163.58      160.05     15.73 o 
   2  19  10        4.40        8.76      6.56 o 
   3  19  10       22.41        7.13      7.14 o 
   4  19  10      224.51      199.22     23.18 o 
   5  19  10      505.19      477.73     36.08 o 
  -6  20  10      413.86      372.42     19.64 o 
  -5  20  10      128.62      107.76     17.35 o 
  -4  20  10       33.98       21.34     12.86 o 
  -3  20  10      438.96      512.91     35.10 o 
  -2  20  10      486.84      489.23     34.76 o 
  -1  20  10      153.90      160.92     13.61 o 
   0  20  10       70.64       79.97     11.71 o 
   1  20  10       18.25       13.07      6.73 o 
   2  20  10       25.56       14.15      8.68 o 
   3  20  10      214.52      193.32     34.08 o 
   4  20  10      214.29      172.42     27.05 o 
  -4  21  10      440.80      415.18     37.32 o 
  -3  21  10        6.05       13.06      8.06 o 
  -2  21  10       91.26       84.82     18.05 o 
  -1  21  10      561.72      531.39     25.04 o 
   0  21  10      558.36      595.77     34.63 o 
   1  21  10      117.30       99.04     20.47 o 
   2  21  10        3.79        9.73      5.37 o 
 -14   1  11       49.40       19.17     13.46 o 
 -13   1  11      136.21      142.02     12.94 o 
 -12   1  11        0.29       22.92     18.84 o 
 -11   1  11      233.92      238.36     25.10 o 
 -10   1  11      200.82      201.47     14.80 o 
  -9   1  11      329.61      306.62     12.00 o 
  -8   1  11      445.33      420.65     18.20 o 
  -7   1  11      674.39      616.03     19.49 o 
  -6   1  11       88.77       70.90      6.44 o 
  -5   1  11      749.59      718.51     24.95 o 
  -4   1  11      166.38      144.42      8.97 o 
  -3   1  11      431.55      375.28      9.97 o 
  -2   1  11        1.10        3.28      2.60 o 
  -1   1  11      507.60      406.16     14.28 o 
   0   1  11      100.42      128.36      6.85 o 
   1   1  11       24.33       29.27      5.97 o 
   2   1  11       21.14       17.50      3.79 o 
   3   1  11       93.06       99.71      5.88 o 
   4   1  11       44.19       22.36      5.62 o 
   5   1  11      800.87      725.54     33.74 o 
   6   1  11       94.18       95.88     14.55 o 
   7   1  11      106.59      107.08     11.71 o 
   8   1  11      200.27      217.30     23.50 o 
   9   1  11      296.70      284.38     23.01 o 
  10   1  11      543.39      493.47     27.69 o 
  11   1  11      199.89      187.01     17.08 o 
  12   1  11        0.32       12.95      7.42 o 
 -14   2  11       28.24       10.27      4.36 o 
 -13   2  11      239.74      245.71     27.56 o 
 -12   2  11     1514.17     1616.66     65.22 o 
 -11   2  11     1058.54     1180.92     51.01 o 
 -10   2  11      384.91      370.56     23.88 o 
  -9   2  11       86.55       67.05      7.69 o 
  -8   2  11      838.52      840.96     32.61 o 
  -7   2  11     3440.31     3966.71     69.60 o 
  -6   2  11     4592.82     5121.76     95.36 o 
  -4   2  11      436.36      361.01     19.34 o 
  -3   2  11      190.68      174.15     10.05 o 
  -2   2  11     2655.10     2575.16     38.68 o 
  -1   2  11     4352.92     4203.47     49.11 o 
   0   2  11      167.67      144.75      6.84 o 
   1   2  11     2434.79     2398.67     42.74 o 
   2   2  11      984.22      956.31     16.43 o 
   3   2  11      454.06      401.16     14.21 o 
   4   2  11     1482.63     1503.28     40.31 o 
   6   2  11      920.62      987.11     34.68 o 
   7   2  11      433.78      449.38     24.20 o 
   8   2  11      499.88      532.62     55.56 o 
   9   2  11      835.03      843.33     39.99 o 
  10   2  11       59.76       53.52     14.48 o 
  11   2  11      435.19      420.80     32.14 o 
  12   2  11      404.56      433.85     29.32 o 
 -14   3  11       47.83       36.28      9.66 o 
 -13   3  11       60.60       38.77     13.51 o 
 -12   3  11       10.20       10.79      6.50 o 
 -11   3  11      380.14      382.97     28.79 o 
 -10   3  11      597.81      665.44     31.24 o 
  -9   3  11      713.02      799.90     19.05 o 
  -8   3  11      347.32      318.78     14.64 o 
  -7   3  11      270.50      248.68     15.13 o 
  -6   3  11     1345.98     1305.71     46.64 o 
  -5   3  11     4565.78     4828.46     63.84 o 
  -4   3  11     1826.26     1824.68     33.01 o 
  -3   3  11      256.20      244.94     11.19 o 
  -2   3  11        6.54        4.82      2.59 o 
  -1   3  11     1573.59     1377.52     18.86 o 
   0   3  11     1729.55     1673.42     24.01 o 
   1   3  11       43.84       28.19      7.71 o 
   2   3  11       68.87       59.26      6.29 o 
   3   3  11      127.01      149.04      7.78 o 
   4   3  11     1404.81     1345.52     31.92 o 
   5   3  11     4246.62     4707.70     81.78 o 
   6   3  11     1418.94     1402.01     51.21 o 
   7   3  11       13.02       18.89      6.09 o 
   8   3  11       13.59       12.49      7.06 o 
   9   3  11      914.31     1004.56     47.85 o 
  10   3  11     1559.94     1744.97    130.51 o 
  11   3  11      435.08      438.80     35.66 o 
  12   3  11        2.82       13.31      9.77 o 
 -14   4  11        8.44       12.99      7.57 o 
 -13   4  11      144.72      156.37     14.60 o 
 -12   4  11      446.87      435.59     23.29 o 
 -11   4  11      410.68      433.84     31.67 o 
 -10   4  11      280.07      265.35     20.62 o 
  -9   4  11      192.67      162.42     12.04 o 
  -8   4  11     1633.88     1791.38     44.56 o 
  -7   4  11     3122.87     3247.07     86.55 o 
  -6   4  11     3954.55     4022.61     66.73 o 
  -5   4  11      187.00      174.83      9.82 o 
  -4   4  11      334.02      319.45     11.33 o 
  -3   4  11     3277.09     3449.40     45.49 o 
  -2   4  11     5760.08     5849.01     47.63 o 
  -1   4  11     2244.22     2329.26     32.87 o 
   0   4  11        2.98        7.07      3.60 o 
   1   4  11       10.70        7.49      5.62 o 
   2   4  11     1084.80     1122.37     33.07 o 
   3   4  11     1992.25     2205.10     60.23 o 
   4   4  11     1206.80     1237.63     40.14 o 
   5   4  11     1062.15     1055.24     29.05 o 
   6   4  11        3.68        5.56      4.67 o 
   7   4  11      711.99      713.24     41.23 o 
   8   4  11     1158.98     1292.12     55.68 o 
   9   4  11      543.33      565.44     29.70 o 
  10   4  11      119.83      124.32     16.45 o 
  11   4  11        0.09       16.19      8.79 o 
  12   4  11      133.38      126.53     22.37 o 
 -13   5  11       85.31       57.69     14.01 o 
 -12   5  11       52.44       56.45      9.66 o 
 -11   5  11      130.00      104.32     15.46 o 
 -10   5  11       75.49       71.14     12.00 o 
  -9   5  11      229.60      209.14     13.94 o 
  -8   5  11      339.59      287.23     14.65 o 
  -7   5  11      604.53      533.23     22.73 o 
  -6   5  11     1381.36     1365.77     36.50 o 
  -5   5  11      491.91      436.56     13.63 o 
  -4   5  11       81.75       64.11      8.41 o 
  -3   5  11       66.76       76.74      4.70 o 
  -2   5  11     4421.96     4970.33     57.86 o 
  -1   5  11     2194.73     2286.30     60.81 o 
   0   5  11      311.45      314.90      7.67 o 
   1   5  11     1675.96     1719.06     41.71 o 
   2   5  11      333.27      385.37     15.00 o 
   3   5  11     1132.58     1124.10     37.73 o 
   4   5  11      241.31      222.76     10.01 o 
   5   5  11        5.16       12.05      5.33 o 
   6   5  11      437.60      399.78     22.53 o 
   7   5  11      870.54      894.01     46.13 o 
   8   5  11       46.00       45.85     10.30 o 
   9   5  11      579.74      500.34     34.09 o 
  10   5  11      213.40      200.54     19.98 o 
  11   5  11      138.67      144.86     22.86 o 
 -13   6  11        0.18        3.34      6.78 o 
 -12   6  11       99.82      112.26     15.68 o 
 -11   6  11        3.11       10.75      7.60 o 
 -10   6  11      536.70      533.30     30.05 o 
  -9   6  11      148.93      112.79     10.93 o 
  -8   6  11       26.08       19.47      5.03 o 
  -7   6  11        3.69        6.81      4.50 o 
  -6   6  11        9.99        6.87      3.29 o 
  -5   6  11      212.01      188.67     10.89 o 
  -4   6  11        0.00        6.89      3.31 o 
  -3   6  11     4029.10     3972.92     54.97 o 
  -2   6  11       68.45       40.60      4.37 o 
  -1   6  11      439.52      375.98      9.75 o 
   0   6  11      125.99      117.23      7.60 o 
   1   6  11      763.19      678.86     22.64 o 
   2   6  11       10.63        9.46      3.59 o 
   3   6  11        9.29       13.37      3.78 o 
   4   6  11      476.60      403.27     17.81 o 
   5   6  11     1591.85     1621.97     51.36 o 
   6   6  11      959.66      993.63     31.72 o 
   7   6  11      110.87      102.43     11.80 o 
   8   6  11       51.04       45.33     10.72 o 
   9   6  11        8.34       10.47      4.78 o 
  10   6  11       56.37       67.28     15.94 o 
  11   6  11      420.91      449.39     31.76 o 
 -13   7  11      354.86      334.41     40.96 o 
 -11   7  11      269.64      258.55     20.11 o 
 -10   7  11      631.18      689.97     28.58 o 
  -9   7  11      554.07      595.15     24.37 o 
  -8   7  11       60.07       56.81      8.86 o 
  -7   7  11       34.17       23.41      8.83 o 
  -6   7  11       31.40       21.34      7.43 o 
  -5   7  11     1396.45     1408.88     35.17 o 
  -4   7  11      588.38      584.90     13.12 o 
  -3   7  11     2719.18     2778.46    103.54 o 
  -2   7  11     1388.24     1216.88     24.98 o 
  -1   7  11      579.35      549.36     19.05 o 
   0   7  11     1038.31     1094.31     22.76 o 
   1   7  11     2300.38     2392.84     47.70 o 
   2   7  11     1918.82     1874.08     44.10 o 
   3   7  11      221.38      213.27     13.32 o 
   4   7  11      723.88      701.86     22.13 o 
   5   7  11      729.54      709.16     28.88 o 
   6   7  11      257.01      236.96     16.24 o 
   7   7  11       13.11       13.18      8.72 o 
   8   7  11       79.76       92.20     11.81 o 
   9   7  11       18.59       15.07      5.43 o 
  10   7  11      264.13      217.83     20.53 o 
  11   7  11      320.52      320.71     27.36 o 
 -13   8  11      749.47      774.34     60.64 o 
 -12   8  11      439.46      453.54     35.70 o 
 -11   8  11      104.66       92.98     20.53 o 
 -10   8  11       54.12       41.48     11.57 o 
  -9   8  11      687.93      663.02     18.88 o 
  -8   8  11     1064.88     1125.03     39.86 o 
  -7   8  11       70.61       79.80      6.52 o 
  -6   8  11       18.19       21.65      4.64 o 
  -5   8  11       47.15       37.56      4.95 o 
  -4   8  11     1114.93     1024.82     29.09 o 
  -3   8  11     1707.51     1683.61     39.22 o 
  -2   8  11     2797.45     2822.56     61.40 o 
  -1   8  11     1064.04     1059.69     19.99 o 
   0   8  11      217.90      210.76      9.27 o 
   1   8  11     1024.69      854.23     68.51 o 
   2   8  11     6534.89     6971.40    112.13 o 
   3   8  11     2959.22     3264.85     72.02 o 
   4   8  11      259.21      272.02     14.37 o 
   5   8  11        0.09       11.30      7.41 o 
   6   8  11      970.86      961.37     34.65 o 
   7   8  11     1871.84     2087.34     72.70 o 
   8   8  11     1014.41     1113.33     39.12 o 
   9   8  11      258.81      253.85     18.95 o 
  10   8  11        5.97       10.00      5.38 o 
  11   8  11        2.10       22.97     14.27 o 
 -13   9  11       36.32       10.52      8.83 o 
 -12   9  11      193.79      243.25     33.94 o 
 -11   9  11      431.25      427.07     30.41 o 
 -10   9  11     1355.23     1451.65     39.60 o 
  -9   9  11     1339.85     1474.97     49.57 o 
  -8   9  11       27.82       17.89      6.30 o 
  -7   9  11      579.46      577.17     24.54 o 
  -6   9  11      160.82      157.26      9.09 o 
  -5   9  11      237.47      261.30     20.37 o 
  -4   9  11     2108.86     2245.26     48.58 o 
  -3   9  11     1613.39     1431.09     33.92 o 
  -2   9  11      312.06      300.34     12.91 o 
  -1   9  11      918.52     1000.92     25.36 o 
   0   9  11     2575.04     2887.62     62.91 o 
   1   9  11     8425.50     9236.57    178.54 o 
   2   9  11     2060.17     1958.57     90.34 o 
   3   9  11      518.26      486.06     29.36 o 
   4   9  11     1788.62     1869.68     49.33 o 
   5   9  11     2501.55     2764.21     67.76 o 
   6   9  11     1647.34     1845.80     55.96 o 
   7   9  11      895.87      859.51     26.79 o 
   8   9  11      200.28      186.24     15.13 o 
   9   9  11      101.70       97.25     11.96 o 
  10   9  11       45.38       45.17     12.80 o 
  11   9  11      139.25       89.71     18.37 o 
 -12  10  11      106.01       92.40     25.71 o 
 -11  10  11       26.92       19.23      7.60 o 
 -10  10  11      177.24      184.19     20.70 o 
  -9  10  11      817.56      906.84     34.90 o 
  -8  10  11     1004.59     1068.05     34.09 o 
  -7  10  11       82.13       80.95     10.88 o 
  -6  10  11       10.20       18.22      5.21 o 
  -5  10  11      139.86      128.76      9.40 o 
  -4  10  11       32.69       38.51      7.39 o 
  -3  10  11     1390.39     1370.67     32.42 o 
  -2  10  11     1755.21     1805.85     36.38 o 
  -1  10  11      171.68      201.25      9.57 o 
   0  10  11      496.43      497.63     25.09 o 
   1  10  11      522.82      445.87     30.54 o 
   2  10  11     5207.03     5516.31    112.10 o 
   3  10  11     4020.80     4262.29     97.37 o 
   4  10  11     1906.09     2091.94     67.92 o 
   5  10  11      126.10      128.15     11.58 o 
   6  10  11        5.21       14.79      6.22 o 
   7  10  11      209.97      183.91     13.74 o 
   8  10  11      751.87      758.64     27.15 o 
   9  10  11      195.48      202.89     20.80 o 
  10  10  11       70.80       57.12     14.26 o 
 -12  11  11      101.86       82.19     21.03 o 
 -11  11  11      156.33      148.25     15.98 o 
 -10  11  11       91.86       79.52      9.98 o 
  -9  11  11       24.02       12.30      5.41 o 
  -8  11  11      608.30      669.83     41.12 o 
  -7  11  11      430.24      467.62     25.16 o 
  -6  11  11       52.99       51.47      7.95 o 
  -5  11  11        5.75       26.62     11.46 o 
  -4  11  11        6.82       13.13      5.36 o 
  -3  11  11      353.61      308.44     14.44 o 
  -2  11  11      111.91       94.39      9.72 o 
  -1  11  11        9.81       10.70      5.08 o 
   0  11  11      173.45      131.69     13.07 o 
   1  11  11      472.27      375.40     23.74 o 
   2  11  11      157.88      129.64     18.56 o 
   3  11  11       14.48       21.75      5.87 o 
   4  11  11       94.19      102.95     10.03 o 
   5  11  11        7.54       13.16      3.78 o 
   6  11  11       30.48       12.06      5.93 o 
   7  11  11       16.61        6.92      4.17 o 
   8  11  11       11.57        6.28      6.08 o 
   9  11  11        5.91       23.29     10.05 o 
  10  11  11       38.86       30.51     12.82 o 
 -11  12  11       66.15       46.21     10.37 o 
 -10  12  11      182.47      184.07     16.32 o 
  -8  12  11      219.90      172.45     15.51 o 
  -7  12  11      410.75      448.69     19.34 o 
  -6  12  11      120.82      150.96     14.55 o 
  -5  12  11        1.08       21.19     12.80 o 
  -4  12  11      352.78      344.94     17.77 o 
  -3  12  11     1225.56     1218.64     35.25 o 
  -2  12  11      169.10      138.36      9.01 o 
  -1  12  11      648.56      614.40     21.02 o 
   0  12  11      871.78      846.60     32.74 o 
   1  12  11     1325.49     1305.78     52.21 o 
   2  12  11     1029.24     1058.95     39.32 o 
   3  12  11      330.31      282.35     18.59 o 
   4  12  11      190.19      167.52     17.52 o 
   5  12  11        1.10       11.87      5.74 o 
   6  12  11       19.87       17.43      6.29 o 
   7  12  11      229.67      184.78     19.59 o 
   8  12  11      556.60      539.70     27.07 o 
   9  12  11       74.29       50.18     23.58 o 
 -11  13  11       17.92       13.37      7.01 o 
 -10  13  11      482.98      526.42     29.11 o 
  -9  13  11     1264.00     1492.48     51.83 o 
  -8  13  11      452.75      454.39     21.79 o 
  -7  13  11       13.98        8.80      4.96 o 
  -6  13  11      443.38      441.94     23.93 o 
  -5  13  11     1858.70     1986.50     70.17 o 
  -4  13  11     2915.82     3412.83     84.63 o 
  -3  13  11      692.29      705.78     28.66 o 
  -2  13  11      550.73      462.35     20.76 o 
  -1  13  11     1175.90     1237.34     35.07 o 
   0  13  11      835.79      854.19     31.56 o 
   1  13  11     2161.92     2317.96     75.67 o 
   2  13  11      909.83      886.74     60.88 o 
   3  13  11       21.89       16.61      5.87 o 
   4  13  11      136.45      141.89     14.14 o 
   5  13  11      646.28      676.49     28.53 o 
   6  13  11     1441.77     1602.65     65.60 o 
   7  13  11     1606.76     1676.08     84.98 o 
   8  13  11       76.87       39.01     11.76 o 
   9  13  11      272.63      294.69     32.16 o 
 -10  14  11        0.55       26.81     15.79 o 
  -9  14  11      467.43      424.00     24.46 o 
  -8  14  11     1503.74     1690.07     56.66 o 
  -7  14  11     1203.09     1354.85     38.93 o 
  -6  14  11      333.46      318.12     24.41 o 
  -5  14  11      187.09      156.47     14.22 o 
  -4  14  11     2661.03     2858.77     66.12 o 
  -3  14  11     5498.32     6531.00    160.04 o 
  -2  14  11     3402.03     4015.18     79.07 o 
  -1  14  11      170.60      162.84     14.40 o 
   0  14  11        4.38        8.94      7.62 o 
   1  14  11      367.84      308.92     28.72 o 
   2  14  11     2477.02     2914.14     76.31 o 
   3  14  11     1290.99     1541.72     51.37 o 
   4  14  11      192.86      212.22     19.31 o 
   5  14  11       31.59       29.20      5.48 o 
   6  14  11      108.79      107.06     14.34 o 
   7  14  11     1164.52     1158.31     41.03 o 
   8  14  11     1375.02     1510.76    112.85 o 
 -10  15  11      621.08      685.54     37.00 o 
  -9  15  11      634.51      660.73     34.20 o 
  -8  15  11      130.54      129.40     14.18 o 
  -7  15  11       55.30       45.05     13.50 o 
  -6  15  11      716.13      758.50     28.61 o 
  -5  15  11     2354.56     2696.22     87.05 o 
  -4  15  11     2078.05     2143.90     59.18 o 
  -3  15  11      977.84      911.92     24.55 o 
  -2  15  11        0.30       12.85      4.58 o 
  -1  15  11      801.49      882.45     27.92 o 
   0  15  11      813.92      848.29     23.92 o 
   1  15  11     1210.28     1352.37     40.45 o 
   2  15  11      893.12      912.90     29.29 o 
   3  15  11      183.38      190.84     17.13 o 
   4  15  11       11.18       13.50      5.17 o 
   5  15  11      274.17      278.47     18.40 o 
   6  15  11      953.13      991.57     34.80 o 
   7  15  11      522.99      504.76     28.26 o 
   8  15  11      101.11      105.44     21.60 o 
  -9  16  11      171.03      184.86     20.19 o 
  -8  16  11       95.09       95.24     19.00 o 
  -7  16  11      233.29      230.80     21.01 o 
  -6  16  11      179.59      173.37     14.24 o 
  -5  16  11      134.31       84.76      9.85 o 
  -4  16  11      625.00      632.49     22.37 o 
  -3  16  11       91.59      105.43     10.09 o 
  -2  16  11      130.24      119.27     10.02 o 
  -1  16  11        1.19       12.62     15.50 o 
   0  16  11      356.39      345.54     19.97 o 
   1  16  11      468.72      417.46     23.37 o 
   2  16  11       86.47       65.30      9.39 o 
   3  16  11       31.02       21.21     15.35 o 
   4  16  11      110.20      105.58     11.16 o 
   5  16  11        2.22        9.06      7.71 o 
   6  16  11       91.63       83.97     12.18 o 
   7  16  11       42.26       26.81      8.77 o 
  -8  17  11       36.80       28.74      9.26 o 
  -7  17  11      212.03      203.20     18.17 o 
  -6  17  11       36.67       27.33      8.01 o 
  -5  17  11        2.70        4.52      7.37 o 
  -4  17  11      214.93      196.98     15.77 o 
  -3  17  11        0.72       14.81      5.00 o 
  -2  17  11      233.23      253.24     22.11 o 
  -1  17  11       83.20       75.96      8.44 o 
   0  17  11       55.08       51.21      6.53 o 
   1  17  11      302.05      267.44     16.34 o 
   2  17  11       77.36       75.22      9.53 o 
   3  17  11      424.48      402.92     28.23 o 
   4  17  11      335.96      282.55     18.78 o 
   5  17  11       36.08       14.96      6.69 o 
   6  17  11       40.58       22.38      7.95 o 
  -7  18  11      698.27      744.52     38.35 o 
  -6  18  11      541.08      563.04     26.38 o 
  -5  18  11      147.71      146.69     11.47 o 
  -4  18  11        6.39        5.03      9.23 o 
  -3  18  11      510.35      576.53     31.56 o 
  -2  18  11      751.11      761.35     28.10 o 
  -1  18  11      579.77      669.17     25.83 o 
   0  18  11      271.59      268.53     19.65 o 
   1  18  11        0.85        8.08      4.61 o 
   2  18  11      497.00      463.85     25.79 o 
   3  18  11      748.70      764.65     39.32 o 
   4  18  11      379.43      379.15     24.07 o 
   5  18  11       92.52      112.11     16.22 o 
  -6  19  11      811.98      849.22     56.87 o 
  -5  19  11     1310.27     1512.86     55.89 o 
  -4  19  11      520.30      556.18     30.58 o 
  -3  19  11      107.71      122.91     12.70 o 
  -2  19  11       65.35       31.37     10.33 o 
  -1  19  11      975.96      966.67     39.78 o 
   0  19  11     1710.23     1872.78     52.41 o 
   1  19  11     1077.21     1174.62     38.00 o 
   2  19  11      184.33      195.56     18.55 o 
   3  19  11       45.84       19.87     10.40 o 
   4  19  11      594.63      549.14     42.14 o 
  -5  20  11        1.41        2.36      6.13 o 
  -4  20  11      382.15      400.53     21.42 o 
  -3  20  11      508.09      526.10     25.95 o 
  -2  20  11      820.33      928.34     47.93 o 
  -1  20  11      647.10      708.40     30.57 o 
   0  20  11        2.88        4.96      5.95 o 
   1  20  11      123.39       92.72     15.86 o 
   2  20  11      288.14      272.10     17.23 o 
   3  20  11      579.49      586.84     42.00 o 
  -1  21  11      195.42      184.33     19.55 o 
 -13   0  12      606.08      656.26     56.97 o 
 -12   0  12     1662.64     1652.64     97.11 o 
 -11   0  12      576.66      566.08     39.05 o 
 -10   0  12        0.37        2.08      4.18 o 
  -9   0  12      188.25      179.19     17.83 o 
  -8   0  12      716.79      783.85     39.27 o 
  -7   0  12      271.88      277.59     20.86 o 
  -6   0  12     1514.79     1410.52    132.15 o 
  -4   0  12       23.69       23.00      6.25 o 
  -3   0  12       10.73       11.92      6.03 o 
  -2   0  12     1637.11     1634.14     42.05 o 
  -1   0  12     6650.91     6822.55    103.65 o 
   0   0  12      417.20      425.06     24.85 o 
   1   0  12     3050.48     3423.40    102.90 o 
   2   0  12     5822.58     6435.47    115.56 o 
   3   0  12     5095.68     5894.78    159.42 o 
   4   0  12     2667.17     2717.41    101.39 o 
   5   0  12       82.60       66.94     16.22 o 
   6   0  12      550.54      592.19     33.01 o 
   7   0  12      357.40      394.93     41.90 o 
   8   0  12      360.21      413.36     38.45 o 
   9   0  12      665.60      763.39     52.92 o 
  10   0  12       19.87       17.55     18.00 o 
  11   0  12      207.01      206.38     37.04 o 
 -13   1  12       10.09       11.97      7.88 o 
 -12   1  12      352.78      310.55     25.56 o 
 -11   1  12     1491.78     1645.32     69.89 o 
 -10   1  12      617.80      670.98     20.82 o 
  -9   1  12      123.56      134.89      9.75 o 
  -8   1  12      395.59      350.20     13.40 o 
  -7   1  12      907.88      932.94     35.59 o 
  -6   1  12     2464.92     2543.70     52.42 o 
  -5   1  12     3156.83     3455.09     97.36 o 
  -4   1  12       46.45       59.95      5.65 o 
  -3   1  12        0.68        5.71      2.07 o 
  -2   1  12     1801.26     1755.06     31.47 o 
  -1   1  12     9162.13     9357.06     97.40 o 
   0   1  12     9004.21     9796.76     90.92 o 
   1   1  12     1133.00     1226.05     30.51 o 
   2   1  12       20.58       16.69      3.59 o 
   3   1  12     1845.86     1851.63     40.52 o 
   4   1  12     5558.54     5830.06     99.36 o 
   5   1  12     5216.24     5770.44    135.08 o 
   6   1  12      390.90      374.21     14.42 o 
   7   1  12      702.33      727.78     42.63 o 
   8   1  12      465.47      500.42     40.42 o 
   9   1  12      351.96      352.99     23.86 o 
  10   1  12      554.95      506.90     43.90 o 
  11   1  12      185.77      166.59     22.95 o 
 -13   2  12      112.38      114.50     14.83 o 
 -12   2  12      172.12      196.76     16.89 o 
 -11   2  12       19.81       17.43      5.37 o 
 -10   2  12       85.93       69.50     12.62 o 
  -9   2  12      229.93      231.82     15.39 o 
  -8   2  12      313.57      290.61     11.89 o 
  -7   2  12      163.45      134.86      9.46 o 
  -6   2  12      607.74      537.54     20.18 o 
  -5   2  12       69.18       71.03      8.55 o 
  -4   2  12      305.66      265.41     11.40 o 
  -3   2  12       10.87       11.54      3.80 o 
  -2   2  12     2330.36     2284.18     49.76 o 
  -1   2  12     3195.69     3206.98     68.44 o 
   0   2  12     2237.11     2230.01     39.74 o 
   1   2  12      561.18      569.50     33.63 o 
   2   2  12      593.93      611.56     19.85 o 
   3   2  12     1268.00     1192.46     29.58 o 
   4   2  12       18.93       12.00      4.34 o 
   5   2  12        0.10        3.42      3.50 o 
   6   2  12      220.69      189.94      9.76 o 
   7   2  12      235.24      221.95     27.07 o 
   8   2  12      158.96      133.34     16.72 o 
   9   2  12       77.03       31.60      7.64 o 
  10   2  12       16.76       12.00      9.43 o 
  11   2  12       18.33       23.15      7.77 o 
 -13   3  12        6.71       17.61      7.81 o 
 -12   3  12        3.01       20.57      8.06 o 
 -11   3  12        6.70       26.48      7.38 o 
 -10   3  12        8.22        8.65     13.20 o 
  -9   3  12       19.76       14.62      3.81 o 
  -8   3  12      772.27      771.93     22.33 o 
  -7   3  12      668.96      616.72     28.97 o 
  -6   3  12        0.32        8.88      4.45 o 
  -5   3  12      243.69      228.94     12.71 o 
  -4   3  12        0.32        9.35      3.46 o 
  -3   3  12      166.75      158.73      7.55 o 
  -2   3  12      129.70       82.17      5.39 o 
  -1   3  12       63.99       46.62      4.17 o 
   0   3  12      154.17      127.29      8.23 o 
   1   3  12       22.20       23.80      6.75 o 
   2   3  12      222.60      222.32     13.31 o 
   3   3  12     1981.00     2092.27     46.58 o 
   4   3  12      324.65      325.59     13.75 o 
   5   3  12      185.26      185.58     11.63 o 
   6   3  12      403.18      366.52     15.43 o 
   7   3  12      245.28      246.23     25.49 o 
   8   3  12      141.79      110.04     16.06 o 
   9   3  12       22.78       14.58      6.99 o 
  10   3  12       73.19       51.60     13.58 o 
  11   3  12        0.52       17.44      8.10 o 
 -13   4  12       14.13       10.77     10.08 o 
 -12   4  12       37.20       18.70      7.32 o 
 -11   4  12       23.83       19.30     10.22 o 
 -10   4  12      178.56      154.26     16.54 o 
  -9   4  12      276.67      263.96     17.90 o 
  -8   4  12      444.00      450.80     15.87 o 
  -7   4  12     1365.10     1436.25     30.57 o 
  -6   4  12      463.67      449.14     17.64 o 
  -5   4  12      855.65      868.94     21.11 o 
  -4   4  12     2956.19     2957.61     62.85 o 
  -3   4  12      647.29      611.09     17.11 o 
  -2   4  12     1424.17     1298.99     27.08 o 
  -1   4  12      434.21      461.95     12.75 o 
   0   4  12     2677.32     2582.56     65.38 o 
   1   4  12      757.00      806.24     27.65 o 
   2   4  12       78.24       69.93     15.54 o 
   3   4  12      202.25      158.05     12.25 o 
   4   4  12       22.74       34.46      4.60 o 
   5   4  12      101.35       80.54     12.04 o 
   6   4  12      590.99      540.44     24.26 o 
   7   4  12      370.16      350.46     28.50 o 
   8   4  12      302.00      267.01     22.57 o 
   9   4  12      636.72      641.07     31.46 o 
  10   4  12        9.06        0.30      8.00 o 
  11   4  12      664.88      751.95     43.13 o 
 -13   5  12       25.53       42.45     18.58 o 
 -12   5  12       31.88       23.42     22.00 o 
 -11   5  12      151.73      176.59     17.32 o 
 -10   5  12      164.76      176.70     16.36 o 
  -9   5  12       71.55       81.30      8.30 o 
  -8   5  12       16.26       20.04      4.51 o 
  -7   5  12      160.34      157.58      9.73 o 
  -6   5  12     3535.77     3813.69     77.38 o 
  -5   5  12     6651.12     7530.03    127.86 o 
  -4   5  12      981.11      993.91     26.07 o 
  -3   5  12      645.33      586.43     22.87 o 
  -2   5  12        1.53        1.85      1.76 o 
  -1   5  12     3994.03     4163.72     45.77 o 
   0   5  12     2372.25     2404.77     43.80 o 
   1   5  12      524.31      507.88     17.36 o 
   2   5  12      129.52      130.36      9.14 o 
   3   5  12       21.76       26.26      5.10 o 
   4   5  12      823.79      862.11     38.64 o 
   5   5  12     3278.93     3742.44     74.33 o 
   6   5  12     1820.13     2026.14     56.72 o 
   7   5  12       12.81       13.04      5.56 o 
   8   5  12      185.09      144.93     13.47 o 
   9   5  12     1155.03     1144.14     51.46 o 
  10   5  12     2158.53     2406.72    105.08 o 
  11   5  12      824.19      888.06     45.27 o 
 -13   6  12      334.02      372.12     31.99 o 
 -12   6  12      462.71      441.03     45.92 o 
 -11   6  12      222.26      178.50     16.05 o 
 -10   6  12      159.36      145.51     10.54 o 
  -9   6  12      242.00      234.44     17.43 o 
  -8   6  12     1654.50     1837.54     44.29 o 
  -7   6  12     1040.08     1113.09     34.34 o 
  -6   6  12     1425.44     1497.01     32.43 o 
  -5   6  12       15.98        3.74      3.78 o 
  -4   6  12     2262.48     2301.72     50.09 o 
  -3   6  12     5163.75     5408.48    119.60 o 
  -2   6  12     4088.12     4218.08     51.61 o 
  -1   6  12        4.74        5.87      3.18 o 
   0   6  12       23.28       14.94      4.39 o 
   1   6  12      469.46      397.65     15.01 o 
   2   6  12     3126.29     3191.26     71.99 o 
   3   6  12      852.29      848.87     25.18 o 
   4   6  12      333.79      299.46     14.83 o 
   5   6  12       45.47       26.82      5.95 o 
   6   6  12      338.65      300.76     19.63 o 
   7   6  12     1213.01     1249.96     36.62 o 
   8   6  12     1376.03     1596.02     54.33 o 
   9   6  12      494.16      495.89     41.07 o 
  10   6  12       21.31       14.82     10.09 o 
  11   6  12       50.56       36.62      8.25 o 
 -13   7  12       51.36       39.48     14.50 o 
 -12   7  12      208.53      200.65     21.01 o 
 -11   7  12       92.00       83.85     28.47 o 
 -10   7  12      416.30      421.22     32.53 o 
  -9   7  12     1136.77     1214.12     42.35 o 
  -8   7  12       84.90       65.77     10.41 o 
  -7   7  12      367.70      376.57     14.46 o 
  -6   7  12       25.33       22.14      4.82 o 
  -5   7  12      184.66      187.50     14.30 o 
  -4   7  12      520.87      477.37     19.89 o 
  -3   7  12       17.40       15.72      4.46 o 
  -2   7  12     2991.66     3153.77     67.79 o 
  -1   7  12     2167.31     2145.40     34.82 o 
   0   7  12     1544.11     1615.58     34.04 o 
   1   7  12     2632.99     2558.57     54.10 o 
   2   7  12       82.72       67.67      7.09 o 
   3   7  12     1169.00     1157.00     26.16 o 
   4   7  12     1133.54     1132.86     26.24 o 
   5   7  12     1362.17     1396.44     51.95 o 
   6   7  12     2105.01     2370.72     54.28 o 
   7   7  12      961.42      978.87     31.24 o 
   8   7  12        6.56       21.19      5.29 o 
   9   7  12      594.31      630.62     31.72 o 
  10   7  12      248.40      212.22     25.21 o 
  11   7  12      270.38      228.05     19.42 o 
 -12   8  12       77.51       65.52     17.00 o 
 -11   8  12      222.89      219.11     20.29 o 
 -10   8  12      365.90      362.70     24.97 o 
  -9   8  12       12.00       12.31      6.77 o 
  -8   8  12      390.80      353.13     24.14 o 
  -7   8  12      534.63      530.87     26.87 o 
  -6   8  12      702.60      730.16     31.21 o 
  -5   8  12     1090.59     1085.58     38.44 o 
  -4   8  12        1.63       14.08      4.90 o 
  -3   8  12      517.20      414.73     19.17 o 
  -1   8  12      107.51       75.65      3.11 o 
   0   8  12        0.19       11.23      2.96 o 
   1   8  12       64.01       50.50     11.44 o 
   2   8  12      305.95      241.68     14.13 o 
   3   8  12      565.72      474.21     25.17 o 
   4   8  12       58.47       47.02      6.90 o 
   5   8  12      317.08      320.89     17.37 o 
   6   8  12      479.50      413.81     22.85 o 
   7   8  12       12.42        3.16      3.26 o 
   8   8  12      116.89      110.68     13.58 o 
   9   8  12        0.05       22.12     13.08 o 
  10   8  12       20.02       21.57     13.03 o 
 -12   9  12       12.02       29.16     15.33 o 
 -11   9  12        8.56        5.08      5.16 o 
 -10   9  12      134.88      130.12     15.63 o 
  -9   9  12      286.10      294.90     23.37 o 
  -8   9  12      540.98      577.79     27.03 o 
  -7   9  12       41.81       46.26      9.49 o 
  -6   9  12       18.02       27.55      6.14 o 
  -5   9  12       13.97       23.73      7.17 o 
  -4   9  12       61.35       62.38     10.98 o 
  -3   9  12       19.22       12.42      5.97 o 
  -2   9  12        0.39        9.50      4.54 o 
  -1   9  12      229.73      177.45      9.15 o 
   0   9  12      208.19      221.85     12.33 o 
   1   9  12      212.71      202.97     12.63 o 
   2   9  12        4.99       10.07      8.02 o 
   3   9  12      119.78      105.27     11.58 o 
   4   9  12       41.22       28.42      6.49 o 
   5   9  12      230.12      188.47     23.94 o 
   6   9  12      188.72      190.50     15.49 o 
   7   9  12        0.97        8.43      5.88 o 
   8   9  12        2.15       10.33      4.25 o 
   9   9  12       27.77       26.21      9.14 o 
  10   9  12       56.44       53.14     16.98 o 
 -12  10  12       72.54       57.64     19.64 o 
 -11  10  12        9.64       29.66      9.79 o 
 -10  10  12        0.20        7.47      7.81 o 
  -9  10  12      281.07      297.03     17.61 o 
  -8  10  12      274.10      275.02     15.82 o 
  -7  10  12       14.49       16.04      5.47 o 
  -6  10  12       60.79       56.93      8.09 o 
  -5  10  12        0.61        7.79      4.17 o 
  -4  10  12      523.84      530.78     24.40 o 
  -3  10  12      605.19      649.18     26.96 o 
  -2  10  12        5.66       14.30      4.59 o 
  -1  10  12      333.48      280.74     15.72 o 
   0  10  12      900.92      879.27     40.58 o 
   1  10  12     1488.25     1467.58     37.58 o 
   2  10  12     3290.90     3753.74     73.09 o 
   3  10  12     2823.57     2964.30     85.07 o 
   4  10  12      638.37      603.09     25.08 o 
   5  10  12       26.99       28.05      6.19 o 
   6  10  12      539.20      558.21     18.58 o 
   7  10  12     1317.69     1450.79     33.86 o 
   8  10  12     1309.49     1457.19     43.39 o 
   9  10  12      211.50      183.60     18.89 o 
  10  10  12        9.33       18.67      9.14 o 
 -11  11  12      177.06      212.17     25.61 o 
 -10  11  12     1086.57     1223.91     41.09 o 
  -9  11  12     2095.79     2346.17     74.08 o 
  -8  11  12      434.59      415.70     22.05 o 
  -7  11  12      102.84       85.07     11.08 o 
  -6  11  12      672.35      747.94     35.40 o 
  -5  11  12     2108.44     2371.86     58.53 o 
  -4  11  12     2230.26     2454.61     60.34 o 
  -3  11  12      407.81      374.40     14.25 o 
  -2  11  12      145.69      140.31      9.47 o 
  -1  11  12     1185.59     1261.06     39.23 o 
   0  11  12     1873.98     1972.35     73.25 o 
   1  11  12     2466.90     2692.63     97.99 o 
   2  11  12      426.57      274.79     67.22 o 
   3  11  12       78.16       57.80     13.67 o 
   4  11  12      886.40      894.96     40.13 o 
   5  11  12     1125.03     1258.96     44.99 o 
   6  11  12     1596.66     1674.60     56.74 o 
   7  11  12     1305.90     1423.26     48.24 o 
   8  11  12        1.15        8.20      3.62 o 
   9  11  12      314.00      306.38     29.18 o 
 -11  12  12        1.81       10.41      5.83 o 
 -10  12  12        0.67       12.51     10.05 o 
  -9  12  12      419.77      424.13     21.97 o 
  -8  12  12      910.96      978.48     34.35 o 
  -7  12  12      418.94      423.62     22.25 o 
  -6  12  12       15.52       16.57     10.25 o 
  -5  12  12        7.91       10.08      2.97 o 
  -4  12  12     1120.34     1143.78     41.45 o 
  -3  12  12     2283.07     2562.21     57.95 o 
  -2  12  12     1296.25     1434.79     40.73 o 
  -1  12  12       37.28       38.54     10.25 o 
   0  12  12       79.48       56.95     10.19 o 
   1  12  12       18.84       50.65     14.49 o 
   2  12  12     1211.16     1320.22     60.57 o 
   3  12  12     1020.34     1138.50     41.14 o 
   4  12  12      210.02      213.02     21.37 o 
   5  12  12        1.51       10.90      6.70 o 
   6  12  12      260.56      241.78     20.10 o 
   7  12  12     1406.85     1427.47     71.16 o 
   8  12  12     1422.27     1548.83     56.70 o 
   9  12  12      324.73      328.57     37.40 o 
 -11  13  12       92.96       66.09     14.12 o 
 -10  13  12      423.64      393.15     22.02 o 
  -9  13  12      440.00      418.79     23.98 o 
  -8  13  12       75.49       67.38      9.20 o 
  -7  13  12      103.58       88.05     10.59 o 
  -6  13  12      860.91      871.54     28.78 o 
  -5  13  12     1549.37     1614.60     46.69 o 
  -4  13  12     1394.15     1426.59     65.23 o 
  -3  13  12      511.32      474.90     23.05 o 
  -2  13  12        1.12        4.95      4.44 o 
  -1  13  12      189.46      175.62     15.45 o 
   0  13  12      168.38      157.89     17.03 o 
   1  13  12     1019.30     1053.91     38.73 o 
   2  13  12      690.71      670.47     34.20 o 
   3  13  12      186.07      163.93     19.35 o 
   4  13  12      201.44      202.68     17.24 o 
   5  13  12       13.78        8.72      4.15 o 
   6  13  12      365.11      326.81     33.25 o 
   7  13  12      229.52      179.92     15.80 o 
   8  13  12       88.75       80.13     18.35 o 
 -10  14  12       59.42       43.31      8.47 o 
  -9  14  12       54.20       38.50     10.45 o 
  -8  14  12        5.64       10.09      6.42 o 
  -7  14  12       73.10       82.34      9.54 o 
  -6  14  12       67.75       62.33      7.23 o 
  -5  14  12       61.33       66.54      9.16 o 
  -4  14  12       83.68       92.61     10.68 o 
  -3  14  12       16.18       10.10     17.01 o 
  -2  14  12       29.01       23.20      6.02 o 
  -1  14  12        6.52       13.90      4.85 o 
   0  14  12        0.47       11.72      6.25 o 
   1  14  12       97.64       82.37     13.80 o 
   2  14  12      135.50      128.62     15.87 o 
   3  14  12       17.96       13.32      6.29 o 
   4  14  12      227.60      219.34     20.23 o 
   5  14  12      370.25      351.08     22.38 o 
   6  14  12       67.59       65.31     13.29 o 
   7  14  12      108.62      103.31     13.33 o 
   8  14  12       77.81       39.03     15.66 o 
  -9  15  12      138.49      120.91     14.32 o 
  -8  15  12       10.57       13.70      6.46 o 
  -7  15  12      165.47      157.38     16.34 o 
  -6  15  12       11.42       24.98      8.95 o 
  -5  15  12       44.03       41.65      7.61 o 
  -4  15  12      783.96      859.00     46.50 o 
  -3  15  12      258.74      254.47     18.04 o 
  -2  15  12       90.73       98.59      9.72 o 
  -1  15  12      101.36       97.24     10.57 o 
   0  15  12      401.87      420.47     25.96 o 
   1  15  12      961.81     1032.12     38.52 o 
   2  15  12       94.94       70.40      8.94 o 
   3  15  12      557.78      565.01     22.75 o 
   4  15  12      751.20      733.68     38.66 o 
   5  15  12      316.04      299.65     22.14 o 
   6  15  12      229.98      227.21     19.11 o 
   7  15  12       10.84       19.22     12.75 o 
  -9  16  12      526.03      552.47     32.91 o 
  -8  16  12      954.51     1064.69     37.86 o 
  -7  16  12      547.12      593.00     32.20 o 
  -6  16  12      148.31      148.69     17.30 o 
  -5  16  12       41.74       28.40      9.40 o 
  -4  16  12      190.99      154.86     12.52 o 
  -3  16  12     1337.67     1486.16     33.27 o 
  -2  16  12     1316.18     1543.73     33.02 o 
  -1  16  12      585.01      606.61     20.65 o 
   0  16  12      151.00      151.38     11.80 o 
   1  16  12      268.45      224.96     19.82 o 
   2  16  12     2154.74     2447.39     78.35 o 
   3  16  12     1332.12     1506.35     51.94 o 
   4  16  12      157.34      148.34     14.60 o 
   5  16  12       24.21       19.71      5.94 o 
   6  16  12       60.64       33.79     11.01 o 
  -8  17  12        0.06       20.26      6.10 o 
  -7  17  12       62.13       78.34     20.73 o 
  -6  17  12      421.39      443.13     25.69 o 
  -5  17  12      755.38      824.85     45.11 o 
  -4  17  12      735.90      769.53     36.40 o 
  -3  17  12      674.03      665.74     21.42 o 
  -2  17  12       64.65       37.69      8.59 o 
  -1  17  12      594.38      596.58     22.13 o 
   0  17  12     1790.07     2147.54     59.92 o 
   1  17  12     2061.02     2361.99     75.40 o 
   2  17  12      773.01      814.88     36.93 o 
   3  17  12        1.15       11.13      7.62 o 
   4  17  12      330.61      371.08     23.52 o 
   5  17  12      650.41      697.28     28.98 o 
   6  17  12      278.68      270.92     17.33 o 
  -7  18  12      118.47       70.06     13.84 o 
  -6  18  12       82.41       74.78     15.27 o 
  -5  18  12      137.44      131.35     14.28 o 
  -4  18  12      288.95      276.90     22.68 o 
  -3  18  12      188.05      176.91     12.07 o 
  -2  18  12      952.57     1020.79     37.70 o 
  -1  18  12      778.82      806.83     32.97 o 
   0  18  12        1.48        4.95      8.59 o 
   1  18  12      236.80      163.19     27.22 o 
   2  18  12      377.56      369.71     23.94 o 
   3  18  12      436.44      429.20     23.89 o 
   4  18  12      332.95      343.34     17.80 o 
  -5  19  12       10.90       11.32      6.57 o 
  -4  19  12        0.04       13.92     11.01 o 
  -3  19  12      121.06       90.92     13.53 o 
  -2  19  12      489.70      513.69     25.42 o 
  -1  19  12        1.81       41.85     14.55 o 
   0  19  12      173.34      159.85     15.63 o 
   1  19  12      138.42      119.19     13.12 o 
   2  19  12      114.85      113.53     16.63 o 
   3  19  12       36.00       14.53     10.49 o 
  -3  20  12      300.97      316.95     18.29 o 
  -2  20  12      266.92      277.91     19.38 o 
  -1  20  12      103.08       88.78     16.49 o 
   0  20  12       82.37       87.37     15.54 o 
   1  20  12        8.90       12.21      5.33 o 
 -13   1  13       13.60       10.39      6.70 o 
 -12   1  13      268.82      235.80     37.51 o 
 -11   1  13      268.28      278.96     43.91 o 
 -10   1  13       16.93       13.27      5.58 o 
  -9   1  13        0.14        6.83      4.07 o 
  -8   1  13       70.88       64.89      9.09 o 
  -7   1  13      423.84      378.69     15.27 o 
  -6   1  13     1214.14     1161.71     22.81 o 
  -5   1  13     1812.04     1858.47     55.52 o 
  -4   1  13       35.35       31.51      7.76 o 
  -3   1  13      746.78      710.74     14.92 o 
  -2   1  13      828.92      861.02     19.74 o 
  -1   1  13     2649.21     2532.97     54.06 o 
   0   1  13      984.74      931.04     31.82 o 
   1   1  13        0.69        5.25      3.58 o 
   2   1  13      250.47      255.59     10.61 o 
   3   1  13     1138.19     1023.66     27.04 o 
   4   1  13     2660.04     2600.00    131.12 o 
   5   1  13     2837.52     3153.04    206.73 o 
   6   1  13     1248.05     1309.38     49.44 o 
   7   1  13      109.31       96.70     11.44 o 
   8   1  13        0.45        4.54      5.41 o 
   9   1  13      122.53      118.29     14.71 o 
  10   1  13      350.76      336.60     29.60 o 
  11   1  13      137.65      120.60     21.51 o 
 -13   2  13      116.92       84.79     16.61 o 
 -12   2  13      464.73      438.21     28.71 o 
 -11   2  13       62.97       66.35     12.67 o 
 -10   2  13      154.77      122.10     11.72 o 
  -9   2  13      916.19      947.11     28.84 o 
  -8   2  13     1847.17     2045.17     48.05 o 
  -7   2  13     1622.85     1705.51     63.24 o 
  -6   2  13      678.87      589.06     24.82 o 
  -5   2  13      704.01      744.25     25.78 o 
  -4   2  13     2939.39     3308.66     72.76 o 
  -3   2  13     1259.82     1258.52     34.45 o 
  -2   2  13     6465.85     6748.97    106.46 o 
  -1   2  13     1433.69     1383.29     38.46 o 
   0   2  13     1598.23     1531.36     36.25 o 
   1   2  13     3087.89     3414.62    111.67 o 
   2   2  13     2887.63     3182.55     78.25 o 
   3   2  13     4126.75     4584.88     79.25 o 
   4   2  13     2431.03     2484.89     59.80 o 
   5   2  13      124.36      105.07     12.87 o 
   6   2  13      809.38      824.71     35.94 o 
   7   2  13      969.86      929.12     30.17 o 
   8   2  13     1339.46     1500.91     51.74 o 
   9   2  13     1855.02     2095.89     82.50 o 
  10   2  13      146.78      142.39     23.77 o 
  11   2  13      132.89      112.20     23.23 o 
 -13   3  13       12.02        7.82      8.65 o 
 -12   3  13      229.98      242.45     23.48 o 
 -11   3  13      572.39      587.30     26.58 o 
 -10   3  13      157.22      167.60     14.45 o 
  -9   3  13       48.47       29.38      6.55 o 
  -8   3  13      139.20      128.50     10.58 o 
  -7   3  13     1415.11     1434.11     44.14 o 
  -6   3  13     4736.25     5161.93    103.53 o 
  -5   3  13     4372.87     4705.71     82.21 o 
  -4   3  13      114.87       95.26      6.55 o 
  -3   3  13     1859.91     1832.52     39.16 o 
  -2   3  13     4270.29     4362.79     63.74 o 
  -1   3  13    10027.67    11089.46    153.14 o 
   0   3  13     5408.29     5879.49     83.74 o 
   1   3  13      700.02      706.91     18.10 o 
   2   3  13       21.59       15.66      8.08 o 
   3   3  13      873.08      921.13     31.33 o 
   4   3  13     1954.04     2000.00     48.83 o 
   5   3  13     3187.83     3637.80     69.35 o 
   6   3  13     1248.40     1428.36     42.16 o 
   7   3  13       13.81        7.50      6.42 o 
   8   3  13      154.24      137.02     15.01 o 
   9   3  13     1105.75     1256.77     56.22 o 
  10   3  13     1599.00     1859.83     74.78 o 
  11   3  13      371.68      407.93     26.85 o 
 -13   4  13      287.63      277.85     36.95 o 
 -12   4  13      411.08      379.79     26.50 o 
 -11   4  13      321.40      303.19     24.06 o 
 -10   4  13       29.98       16.99      5.02 o 
  -9   4  13      151.21      149.93     13.71 o 
  -8   4  13     1321.96     1528.79     33.82 o 
  -7   4  13     1199.56     1222.59     37.16 o 
  -6   4  13      423.38      393.13     18.33 o 
  -5   4  13       36.18       37.57      4.64 o 
  -4   4  13     2169.83     2260.78     47.46 o 
  -3   4  13     5101.80     5528.68     79.34 o 
  -2   4  13     3742.42     3734.00     57.41 o 
  -1   4  13      308.22      274.84      9.32 o 
   0   4  13      187.14      161.08      8.82 o 
   1   4  13       42.82       42.81      6.97 o 
   2   4  13      740.38      702.01     24.92 o 
   3   4  13     1182.47     1226.96     34.07 o 
   4   4  13     1145.32     1081.45     29.10 o 
   5   4  13      324.33      318.82     19.33 o 
   6   4  13       21.55        6.12      5.17 o 
   7   4  13      225.32      203.87     14.61 o 
   8   4  13      427.79      401.06     19.45 o 
   9   4  13      371.91      371.91     28.87 o 
  10   4  13       29.79       19.84     13.45 o 
 -13   5  13       63.22       62.01     25.00 o 
 -12   5  13       48.65       67.48     25.13 o 
 -11   5  13        0.18       14.77      4.75 o 
 -10   5  13       39.48       33.06      5.51 o 
  -9   5  13      473.29      433.79     15.74 o 
  -8   5  13       25.79       19.22      5.06 o 
  -7   5  13      700.58      694.70     25.65 o 
  -6   5  13       80.42       51.92      9.05 o 
  -5   5  13      339.05      283.29     14.23 o 
  -4   5  13      157.63      115.45      6.75 o 
  -3   5  13       26.76       17.87      3.71 o 
  -2   5  13      849.81      799.45     19.93 o 
  -1   5  13       31.76       16.54      3.21 o 
   0   5  13      200.15      142.03      7.86 o 
   1   5  13       21.39       12.44      4.57 o 
   2   5  13     1252.48     1265.34     32.99 o 
   3   5  13      577.08      538.37     26.20 o 
   4   5  13        0.17        0.11      4.92 o 
   5   5  13      143.89      105.73     11.83 o 
   6   5  13       31.34       13.27      5.71 o 
   7   5  13       83.72       72.31     11.02 o 
   8   5  13      460.57      445.07     16.86 o 
   9   5  13      452.35      436.77     23.27 o 
  10   5  13       35.11       17.66      8.63 o 
 -12   6  13        0.29        4.70     11.46 o 
 -11   6  13      204.84      190.34     19.13 o 
 -10   6  13      466.00      453.26     20.58 o 
  -9   6  13      109.90      101.00     10.45 o 
  -8   6  13      221.28      169.41     14.09 o 
  -7   6  13      193.94      160.64     11.70 o 
  -6   6  13     1426.65     1525.83     35.48 o 
  -5   6  13     2828.92     2912.52     70.66 o 
  -4   6  13      620.62      569.16     18.54 o 
  -3   6  13      178.14      132.64      6.94 o 
  -2   6  13     1618.37     1492.69     30.49 o 
  -1   6  13     1206.80     1213.47     24.97 o 
   0   6  13      394.32      351.53     12.35 o 
   1   6  13     2812.98     2775.25     58.14 o 
   2   6  13     2153.80     2193.69     54.54 o 
   3   6  13      908.68      909.27     35.36 o 
   4   6  13      442.03      401.77     15.41 o 
   5   6  13      169.28      147.29     12.07 o 
   6   6  13     1488.84     1680.99     51.55 o 
   7   6  13      278.89      285.69     20.89 o 
   8   6  13       34.04       16.68      4.69 o 
   9   6  13       89.63       77.61     13.15 o 
  10   6  13       60.50       56.87     14.95 o 
 -12   7  13       75.80       89.46     15.50 o 
 -11   7  13      451.64      487.67     32.30 o 
 -10   7  13      185.72      197.12     16.38 o 
  -9   7  13       42.10       44.34      7.56 o 
  -8   7  13       98.34      105.19     13.80 o 
  -7   7  13      251.50      245.61     18.13 o 
  -6   7  13      940.41      976.49     36.69 o 
  -5   7  13     1213.19     1292.13     49.49 o 
  -4   7  13      998.27     1034.32     28.74 o 
  -3   7  13      405.98      369.60     21.00 o 
  -2   7  13       25.29       26.20      4.93 o 
  -1   7  13     1228.98     1216.43     25.07 o 
   0   7  13     3049.84     3310.71     68.41 o 
   1   7  13     3381.61     3436.84     73.23 o 
   2   7  13      467.54      439.30     23.86 o 
   3   7  13       80.23       92.57      6.60 o 
   4   7  13     1291.36     1261.43     43.20 o 
   5   7  13     1832.00     2082.53    124.18 o 
   6   7  13      271.65      279.22     17.97 o 
   7   7  13        3.43       10.97      6.69 o 
   8   7  13       51.79       28.95      5.76 o 
   9   7  13      218.79      189.43     13.78 o 
  10   7  13      386.81      370.35     42.49 o 
 -12   8  13      179.98      201.95     45.78 o 
 -11   8  13        8.02       11.89     11.50 o 
 -10   8  13      174.36      155.77     19.15 o 
  -9   8  13     1115.69     1165.70     41.22 o 
  -8   8  13     1480.97     1637.20     66.02 o 
  -7   8  13      471.34      469.25     28.62 o 
  -6   8  13       26.70       25.80      6.84 o 
  -5   8  13       34.24       30.79      6.93 o 
  -4   8  13      479.83      454.52     20.95 o 
  -3   8  13     1770.18     1875.29     54.97 o 
  -2   8  13     1788.63     1869.88     41.52 o 
  -1   8  13     1147.30     1146.55     27.07 o 
   0   8  13       48.53       31.81      6.28 o 
   1   8  13     1991.02     2093.51     51.87 o 
   2   8  13     5894.71     6913.18    106.61 o 
   3   8  13     4173.48     4817.76     77.32 o 
   4   8  13      310.53      304.54     18.02 o 
   5   8  13      425.51      371.03     20.77 o 
   6   8  13     1829.64     1954.93     52.88 o 
   7   8  13     2715.78     3186.43     62.46 o 
   8   8  13     1436.05     1595.11     42.93 o 
   9   8  13      187.65      175.65     11.99 o 
  10   8  13        9.14       10.42      8.73 o 
 -12   9  13      344.36      360.10     25.28 o 
 -11   9  13      711.10      742.04     36.20 o 
 -10   9  13     1479.53     1600.72     77.06 o 
  -9   9  13     1220.53     1356.57     39.02 o 
  -8   9  13        3.58        5.49      5.52 o 
  -7   9  13      141.06      143.07     14.61 o 
  -6   9  13       15.34       23.05     10.05 o 
  -5   9  13      356.77      338.65     21.14 o 
  -4   9  13     1532.62     1572.28     45.44 o 
  -3   9  13      309.72      296.85     15.30 o 
  -2   9  13       23.05       17.43      5.29 o 
  -1   9  13      290.31      273.04     16.16 o 
   0   9  13     1068.21     1048.41     38.61 o 
   1   9  13     1680.58     1652.30     62.37 o 
   2   9  13      175.00      166.68     13.08 o 
   3   9  13     1786.24     1700.70     71.81 o 
   4   9  13     2020.77     2254.57     60.53 o 
   5   9  13      793.16      806.74     20.90 o 
   6   9  13      841.02      836.55     27.06 o 
   7   9  13      199.00      200.44     13.11 o 
   8   9  13      141.81      141.93     13.01 o 
   9   9  13      209.65      201.92     20.35 o 
 -11  10  13       28.73       15.11      9.19 o 
 -10  10  13        5.28       31.89     14.22 o 
  -9  10  13      260.03      269.39     19.55 o 
  -8  10  13      584.72      561.74     22.52 o 
  -7  10  13       86.13       60.53     10.01 o 
  -6  10  13      272.82      290.77     24.09 o 
  -5  10  13      439.21      450.90     26.44 o 
  -4  10  13       23.78       20.12      7.15 o 
  -3  10  13      199.95      213.86     10.90 o 
  -2  10  13      787.60      763.53     25.12 o 
  -1  10  13      693.59      711.14     27.48 o 
   0  10  13      544.06      560.44     25.82 o 
   1  10  13        8.02        8.79      5.62 o 
   2  10  13     1286.26     1223.37     58.72 o 
   3  10  13      916.76      793.03     35.44 o 
   4  10  13      100.29       83.02     16.25 o 
   5  10  13        0.46       14.54      4.41 o 
   6  10  13       39.82       25.32      6.05 o 
   7  10  13      206.25      195.61     13.09 o 
   8  10  13       62.13       52.98     10.92 o 
   9  10  13        7.17        4.49      5.13 o 
 -11  11  13        7.98       12.72      6.42 o 
 -10  11  13        2.18        4.01      8.24 o 
  -9  11  13       39.93       50.51     13.14 o 
  -8  11  13      174.90      169.53     22.98 o 
  -7  11  13       69.77       78.43      9.79 o 
  -6  11  13       42.16       36.51      9.90 o 
  -5  11  13       70.63       82.11     10.37 o 
  -4  11  13       10.23       15.82      5.36 o 
  -3  11  13       73.95       72.70     10.44 o 
  -2  11  13      217.73      208.59     15.05 o 
  -1  11  13       44.19       34.67     10.13 o 
   0  11  13       17.68       30.35      6.31 o 
   1  11  13      367.86      277.34     19.20 o 
   2  11  13      123.41      111.74     25.16 o 
   3  11  13        9.59       19.30     16.26 o 
   4  11  13       44.56       29.51      7.47 o 
   5  11  13      112.43       74.20      9.92 o 
   6  11  13      248.31      177.91     15.03 o 
   7  11  13      198.00      178.13     14.58 o 
   8  11  13        6.57       13.21      5.07 o 
   9  11  13       35.54       27.87     13.03 o 
 -10  12  13       24.49       20.09      8.94 o 
  -9  12  13       39.68       31.48      8.05 o 
  -8  12  13      412.43      423.51     17.39 o 
  -7  12  13      294.86      329.80     16.11 o 
  -6  12  13      187.18      186.08     18.34 o 
  -5  12  13        2.56       14.62      6.71 o 
  -4  12  13      414.40      361.63     24.10 o 
  -3  12  13      684.83      706.07     28.72 o 
  -2  12  13       32.56       26.50      6.81 o 
  -1  12  13      258.44      243.91     17.72 o 
   0  12  13      637.37      623.22     28.73 o 
   1  12  13      641.70      631.41     36.67 o 
   2  12  13      531.18      519.83     24.57 o 
   3  12  13      304.53      264.56     18.11 o 
   4  12  13       14.02        3.90      5.87 o 
   5  12  13       21.71       13.84      6.20 o 
   6  12  13      117.56      108.01     10.79 o 
   7  12  13      638.66      586.97     30.61 o 
   8  12  13      656.98      620.06     32.84 o 
 -10  13  13      430.84      395.28     19.31 o 
  -9  13  13     1079.74     1213.24     38.22 o 
  -8  13  13      242.59      202.78     17.02 o 
  -7  13  13       14.90       15.12      7.72 o 
  -6  13  13      359.31      407.37     19.29 o 
  -5  13  13     1682.66     1979.76     57.93 o 
  -4  13  13     2234.81     2700.08     72.83 o 
  -3  13  13      114.70      123.74     14.66 o 
  -2  13  13      383.70      356.55     19.50 o 
  -1  13  13      664.48      603.62     33.45 o 
   0  13  13      909.66      954.74     28.59 o 
   1  13  13     1118.89     1164.51     40.74 o 
   2  13  13      397.60      399.26     24.29 o 
   3  13  13       19.33        8.42      9.25 o 
   4  13  13      129.19      154.16     15.78 o 
   5  13  13      314.89      331.58     21.78 o 
   6  13  13      907.36      995.26     34.43 o 
   7  13  13      442.12      420.27     22.85 o 
   8  13  13       32.13       -6.04      9.84 o 
  -9  14  13      247.68      231.91     26.54 o 
  -8  14  13     1138.56     1281.09     39.98 o 
  -7  14  13      590.87      572.01     29.29 o 
  -6  14  13      144.17      135.53     10.70 o 
  -5  14  13       15.95       30.45      5.83 o 
  -4  14  13     1325.10     1431.97     45.60 o 
  -3  14  13     3337.89     3911.15     95.71 o 
  -2  14  13     1260.92     1256.46     52.74 o 
  -1  14  13      181.70      168.17     16.14 o 
   0  14  13        0.03        5.59      4.79 o 
   1  14  13      186.06      166.38     14.98 o 
   2  14  13      953.24      992.71     34.75 o 
   3  14  13      403.48      418.04     21.10 o 
   4  14  13       56.49       49.03      7.81 o 
   5  14  13       34.00       26.11      8.69 o 
   6  14  13       74.16       49.79     13.67 o 
   7  14  13      711.77      670.59     36.90 o 
  -9  15  13      450.99      477.14     31.00 o 
  -8  15  13      192.47      205.26     19.96 o 
  -7  15  13        1.11       15.73      6.90 o 
  -6  15  13      331.06      274.99     19.45 o 
  -5  15  13     1245.59     1286.48     40.03 o 
  -4  15  13     1669.58     1654.94     48.59 o 
  -3  15  13      606.03      533.67     18.67 o 
  -2  15  13        7.24       12.67      5.95 o 
  -1  15  13      196.33      220.84     17.99 o 
   0  15  13      496.08      519.22     22.28 o 
   1  15  13      821.04      837.05     30.83 o 
   2  15  13      584.68      596.82     21.43 o 
   3  15  13      115.49      137.54     12.79 o 
   4  15  13        2.92        5.40      6.15 o 
   5  15  13      146.29      151.38     13.04 o 
   6  15  13      334.14      312.63     20.70 o 
  -8  16  13       10.47       11.65      8.90 o 
  -7  16  13       83.78       92.97     12.24 o 
  -6  16  13       41.20       24.88      7.03 o 
  -5  16  13      233.12      225.71     19.80 o 
  -4  16  13      238.53      245.07     15.73 o 
  -3  16  13       43.32       24.16      5.40 o 
  -2  16  13       76.73       41.94      7.90 o 
  -1  16  13        2.94       16.71      9.40 o 
   0  16  13      402.27      429.30     20.60 o 
   1  16  13      279.02      257.36     19.51 o 
   2  16  13       30.69        8.80      6.24 o 
   3  16  13       19.37       24.42      6.65 o 
   4  16  13      115.24       85.46     10.48 o 
   5  16  13        9.43       20.22      8.39 o 
   6  16  13       11.00       14.85      6.68 o 
  -7  17  13      415.05      407.81     20.34 o 
  -6  17  13       92.63       93.56     11.84 o 
  -5  17  13       22.89       18.07      5.21 o 
  -4  17  13      127.35       96.98     13.56 o 
  -3  17  13       45.86       45.20      8.36 o 
  -2  17  13      262.75      282.65     19.08 o 
  -1  17  13        6.57       11.68     10.04 o 
   0  17  13       39.02       21.35      8.00 o 
   1  17  13      155.04      163.85     13.90 o 
   2  17  13        0.57        7.48      8.08 o 
   3  17  13      204.79      196.20     17.10 o 
   4  17  13      120.12      116.48     15.33 o 
   5  17  13        7.45       14.70      6.57 o 
  -6  18  13      226.45      202.06     18.06 o 
  -5  18  13       62.97       36.75      8.00 o 
  -3  18  13      433.89      452.59     24.06 o 
  -2  18  13      436.76      497.68     25.43 o 
  -1  18  13      287.47      284.43     19.93 o 
   0  18  13      174.19      152.98     17.21 o 
   1  18  13       25.52        6.82      4.14 o 
   2  18  13      403.79      410.28     23.44 o 
   3  18  13      611.52      647.58     48.70 o 
  -4  19  13      145.16      131.13     26.60 o 
  -3  19  13       23.15       16.39      6.38 o 
  -2  19  13       45.79       19.36     11.51 o 
  -1  19  13      478.61      469.52     27.89 o 
   0  19  13      768.58      748.68     45.05 o 
   1  19  13      429.53      430.61     23.60 o 
 -13   0  14      747.24      752.22     56.60 o 
 -12   0  14     1094.54     1054.52     57.45 o 
 -11   0  14      111.84       94.66     15.19 o 
 -10   0  14      369.68      344.30     29.49 o 
  -9   0  14     1077.08     1115.29     46.48 o 
  -8   0  14     1088.41     1043.41     43.88 o 
  -7   0  14      866.46      881.91     97.29 o 
  -6   0  14        2.15        6.63      6.39 o 
  -5   0  14     1632.13     1595.76     47.51 o 
  -4   0  14     1050.92     1045.71     38.52 o 
  -3   0  14      849.81      947.59     37.78 o 
  -2   0  14     8802.89     9283.54    308.74 o 
  -1   0  14     4026.36     3989.15    213.46 o 
   0   0  14      197.81      196.78     25.24 o 
   1   0  14     2861.99     3137.59     89.33 o 
   2   0  14     5999.01     6763.96    187.87 o 
   3   0  14     4882.32     5528.17    240.11 o 
   4   0  14     2709.75     3013.18    114.54 o 
   5   0  14       39.26       17.54     26.93 o 
   6   0  14     1166.02     1156.24     48.70 o 
   7   0  14     1987.00     2149.62    122.29 o 
   8   0  14     1962.68     2316.01    126.03 o 
   9   0  14     1551.79     1884.01     99.10 o 
  10   0  14      311.10      269.20     45.63 o 
 -13   1  14       41.41       21.63      9.13 o 
 -12   1  14      702.18      664.26     40.97 o 
 -11   1  14     1152.00     1216.16     50.82 o 
 -10   1  14      286.99      278.47     15.03 o 
  -9   1  14       82.14       62.22      9.53 o 
  -8   1  14      512.56      487.10     24.94 o 
  -7   1  14     1127.45     1149.83     39.07 o 
  -6   1  14     1529.27     1581.86     37.19 o 
  -5   1  14     1224.73     1194.48     25.64 o 
  -4   1  14        4.32        2.62      3.90 o 
  -3   1  14      163.06      162.26      7.24 o 
  -2   1  14     1118.16     1112.06     28.83 o 
  -1   1  14     4707.33     4847.46    118.76 o 
   0   1  14     3142.42     3264.26     59.62 o 
   1   1  14     1926.81     2022.33     49.58 o 
   2   1  14       68.63       59.91      8.57 o 
   3   1  14     1417.27     1438.50     29.72 o 
   4   1  14     5131.22     5514.85     85.38 o 
   5   1  14     4509.34     4981.90    116.88 o 
   6   1  14      714.91      707.89     44.42 o 
   7   1  14        1.64       14.54     15.36 o 
   8   1  14        8.44       -5.30     18.99 o 
   9   1  14      372.75      403.71     29.86 o 
  10   1  14      797.63      824.02     50.90 o 
 -13   2  14      165.65      122.05     21.03 o 
 -12   2  14      133.08       88.81     12.76 o 
 -11   2  14        4.87       13.34     10.36 o 
 -10   2  14      112.10       87.56     12.41 o 
  -9   2  14      287.52      288.46     15.28 o 
  -8   2  14      529.56      497.25     25.25 o 
  -7   2  14      219.94      179.45     11.44 o 
  -6   2  14       25.88       31.37      5.49 o 
  -5   2  14      354.99      338.83     14.32 o 
  -4   2  14       37.82       27.34      2.87 o 
  -3   2  14        6.09        5.58      2.73 o 
  -2   2  14      242.05      196.80      7.47 o 
  -1   2  14     1534.01     1447.08     44.31 o 
   0   2  14      515.07      449.36     17.65 o 
   1   2  14      127.62      115.46     11.30 o 
   2   2  14      544.27      470.85     28.85 o 
   3   2  14      884.46      781.41     38.44 o 
   4   2  14      771.82      718.31     25.94 o 
   5   2  14      111.94      101.09     13.46 o 
   6   2  14       28.83       24.90      7.95 o 
   7   2  14       28.61       25.93      6.81 o 
   8   2  14       20.98       12.72      8.64 o 
   9   2  14       48.50       30.90     13.60 o 
  10   2  14        8.47       22.68     11.04 o 
 -12   3  14        5.14       11.35      6.66 o 
 -11   3  14        4.48        6.52      5.45 o 
 -10   3  14        0.21        9.30      4.89 o 
  -9   3  14      120.44      114.77      9.31 o 
  -8   3  14      442.78      400.91     19.59 o 
  -7   3  14      245.31      228.08     14.70 o 
  -6   3  14      464.94      425.78     16.35 o 
  -5   3  14      322.73      294.38     14.38 o 
  -4   3  14       40.27       33.59      6.21 o 
  -3   3  14        0.40        3.87      4.53 o 
  -2   3  14      179.49      138.63      9.34 o 
  -1   3  14      690.92      625.63     20.11 o 
   0   3  14        6.52        5.78      7.99 o 
   1   3  14       37.42       31.53      6.39 o 
   2   3  14        0.45        6.79      5.57 o 
   3   3  14       17.21       13.97      5.62 o 
   4   3  14      102.13       63.15     10.63 o 
   5   3  14     1064.10     1035.36    100.65 o 
   6   3  14      458.70      398.53     23.92 o 
   7   3  14      146.54      125.31     12.25 o 
   8   3  14      137.34      123.51     12.65 o 
   9   3  14       18.37        8.23      5.74 o 
  10   3  14      189.74      152.39     25.52 o 
 -12   4  14       80.46       98.58     19.27 o 
 -11   4  14        2.77       15.71      6.39 o 
 -10   4  14      419.43      392.11     17.07 o 
  -9   4  14      553.47      554.81     15.50 o 
  -8   4  14      849.18      890.10     25.56 o 
  -7   4  14     1582.19     1693.13     41.80 o 
  -6   4  14      129.94      104.86      8.51 o 
  -5   4  14     1403.20     1280.99     38.94 o 
  -4   4  14     2720.31     2721.32     58.39 o 
  -3   4  14     2371.72     2415.19     52.04 o 
  -2   4  14     1446.91     1403.17     31.48 o 
  -1   4  14       62.04       49.69      7.17 o 
   0   4  14     3797.16     3781.91     60.51 o 
   1   4  14     6168.00     6829.17    155.44 o 
   2   4  14     3022.42     3318.64     78.87 o 
   3   4  14     1585.26     1547.05     69.68 o 
   4   4  14     1173.81     1204.02     60.40 o 
   5   4  14        1.40        7.31     12.46 o 
   6   4  14     1051.69     1142.79     39.19 o 
   7   4  14      660.15      661.41     24.07 o 
   8   4  14     1087.62     1187.00     93.60 o 
   9   4  14      982.23     1065.28     33.77 o 
  10   4  14        0.83       26.17      7.03 o 
 -12   5  14      205.18      160.56     26.12 o 
 -11   5  14      642.91      666.29     50.61 o 
 -10   5  14      338.22      318.40     20.60 o 
  -9   5  14      183.28      158.16     10.23 o 
  -8   5  14        1.97       13.01      4.19 o 
  -7   5  14      761.34      716.39     26.57 o 
  -6   5  14     3839.89     4389.31    104.25 o 
  -5   5  14     4395.78     4808.73     76.41 o 
  -4   5  14     1502.58     1589.39     41.51 o 
  -3   5  14       16.24       14.39      6.93 o 
  -2   5  14     1409.17     1413.55     31.91 o 
  -1   5  14     5219.97     5575.10     90.36 o 
   0   5  14     4849.26     5358.35     96.09 o 
   1   5  14     1428.50     1484.82     35.06 o 
   2   5  14      607.80      475.83     18.07 o 
   3   5  14       13.64        9.64      3.83 o 
   4   5  14     1712.66     1843.95     52.41 o 
   5   5  14     3734.69     4427.89    109.79 o 
   6   5  14     1708.51     1841.48     50.13 o 
   7   5  14      438.70      429.37     19.91 o 
   8   5  14        9.70       16.50      7.09 o 
   9   5  14      652.80      636.58     27.90 o 
  10   5  14     1302.06     1445.59     63.48 o 
 -12   6  14      308.83      309.44     24.32 o 
 -11   6  14       15.01       19.48      6.54 o 
 -10   6  14        0.20       20.63      7.14 o 
  -9   6  14      392.81      387.50     19.94 o 
  -8   6  14     1870.02     2047.83     63.85 o 
  -7   6  14     1005.24     1027.43     37.59 o 
  -6   6  14      294.36      249.78     14.99 o 
  -5   6  14      237.34      190.75     14.00 o 
  -4   6  14     3874.76     4056.78     69.39 o 
  -3   6  14     5132.95     5752.98    115.03 o 
  -2   6  14     3676.45     3711.18     87.71 o 
  -1   6  14     1058.26     1010.24     29.69 o 
   0   6  14        5.84       14.14      5.49 o 
   1   6  14      835.03      751.36     30.14 o 
   2   6  14     1955.76     1993.34     63.50 o 
   3   6  14     1211.39     1254.86     42.87 o 
   4   6  14      217.81      191.28     13.85 o 
   5   6  14        1.82       16.54      5.85 o 
   6   6  14      199.52      162.96     14.18 o 
   7   6  14     1279.67     1389.85     32.99 o 
   8   6  14      892.40      969.88     29.18 o 
   9   6  14      209.98      202.69     18.20 o 
 -12   7  14      201.91      207.39     22.01 o 
 -11   7  14      140.29       96.62     23.66 o 
 -10   7  14      450.03      460.06     30.46 o 
  -9   7  14      486.75      477.73     19.82 o 
  -8   7  14       26.59        7.35      5.02 o 
  -7   7  14      519.73      506.83     23.95 o 
  -6   7  14      142.57      137.91     15.62 o 
  -5   7  14     1030.68     1059.33     43.59 o 
  -4   7  14     1782.15     1702.44     67.11 o 
  -3   7  14        1.42       10.79      6.15 o 
  -2   7  14      377.85      410.46     17.70 o 
  -1   7  14      340.54      324.92     16.16 o 
   0   7  14      268.13      230.50     11.28 o 
   1   7  14      815.05      730.21     26.95 o 
   2   7  14      340.78      300.06     13.01 o 
   3   7  14      247.02      255.64     14.99 o 
   4   7  14       63.33       71.80      8.06 o 
   5   7  14        5.91       21.62      6.38 o 
   6   7  14      695.42      655.94     24.57 o 
   7   7  14      231.79      233.18     14.24 o 
   8   7  14      170.01      162.74     13.31 o 
   9   7  14      192.29      184.47     16.42 o 
 -11   8  14       10.22       19.50      9.07 o 
 -10   8  14      130.76      116.69     14.19 o 
  -9   8  14        2.44       18.54      6.53 o 
  -8   8  14       90.65       83.04     11.18 o 
  -7   8  14      252.66      226.07     15.83 o 
  -6   8  14      572.04      550.61     40.83 o 
  -5   8  14     1575.63     1605.15     48.84 o 
  -4   8  14      310.24      318.68     22.77 o 
  -3   8  14       37.49       39.24      5.22 o 
  -2   8  14       82.21       53.87      7.33 o 
  -1   8  14       19.31       19.54      5.35 o 
   0   8  14      166.11      173.93     12.10 o 
   1   8  14      392.19      366.83     18.14 o 
   2   8  14       44.65       46.10      7.63 o 
   3   8  14       33.68       11.59      4.01 o 
   4   8  14       17.13       13.06      4.31 o 
   5   8  14      359.85      325.40     22.78 o 
   6   8  14      371.75      395.51     16.71 o 
   7   8  14       34.74       18.89      6.54 o 
   8   8  14       36.26       36.76      7.11 o 
   9   8  14       56.37       40.78      8.13 o 
 -11   9  14      147.66      180.98     20.50 o 
 -10   9  14      189.48      161.44     13.44 o 
  -9   9  14      178.53      182.32     13.75 o 
  -8   9  14       28.22       34.40      9.83 o 
  -7   9  14      202.05      179.53     15.93 o 
  -6   9  14      736.77      693.50     23.49 o 
  -5   9  14      743.25      755.92     34.96 o 
  -4   9  14      775.80      733.76     37.31 o 
  -3   9  14       89.58      116.54     11.98 o 
  -2   9  14      203.01      160.29     12.66 o 
  -1   9  14     1188.44     1220.93     42.79 o 
   0   9  14     1949.78     2002.80     69.73 o 
   1   9  14      865.64      781.41     41.44 o 
   2   9  14      507.37      494.91     32.55 o 
   3   9  14        0.92        5.21      7.49 o 
   4   9  14      339.29      298.91     20.29 o 
   5   9  14      609.37      607.16     24.50 o 
   6   9  14      534.11      563.13     17.38 o 
   7   9  14       74.43       51.12     12.65 o 
   8   9  14        1.89        9.61      6.14 o 
   9   9  14       44.24       31.08     11.48 o 
 -11  10  14        9.04        8.35      7.72 o 
 -10  10  14      371.93      365.71     29.00 o 
  -9  10  14     1399.20     1427.98     45.68 o 
  -8  10  14     2174.43     2524.23     78.46 o 
  -7  10  14      985.27      979.48     35.74 o 
  -6  10  14      140.64      136.44     14.41 o 
  -5  10  14      232.26      216.85     17.27 o 
  -4  10  14     1827.50     1911.12     84.62 o 
  -3  10  14     2654.93     2868.05     74.68 o 
  -2  10  14      691.96      703.10     29.24 o 
  -1  10  14       29.05       20.94      3.74 o 
   0  10  14      360.08      310.91     23.81 o 
   1  10  14     1952.56     2032.62     71.18 o 
   2  10  14     3914.96     4639.76    115.95 o 
   3  10  14     2459.42     2815.51    102.63 o 
   4  10  14      170.24      156.20     14.04 o 
   5  10  14       29.48       16.84      5.32 o 
   6  10  14      592.74      565.90     20.32 o 
   7  10  14     1394.11     1470.09     44.30 o 
   8  10  14      806.39      930.38     60.09 o 
 -10  11  14     1093.63     1094.92     48.28 o 
  -9  11  14     1630.61     1747.94     50.53 o 
  -8  11  14      124.20      116.59     11.44 o 
  -7  11  14      160.42      162.43     17.22 o 
  -6  11  14      754.71      777.84     30.45 o 
  -5  11  14     2662.08     3004.61     90.91 o 
  -4  11  14     2724.94     2951.38     91.21 o 
  -3  11  14      794.02      708.33     28.38 o 
  -2  11  14       34.51       32.51      7.31 o 
  -1  11  14      525.79      528.96     27.66 o 
   0  11  14     1237.20     1349.09     59.27 o 
   1  11  14     1574.46     1661.00     65.50 o 
   2  11  14      397.80      394.34     27.52 o 
   3  11  14       91.99       90.36     12.55 o 
   4  11  14      412.73      424.34     22.59 o 
   5  11  14      704.25      680.82     33.03 o 
   6  11  14     1070.04     1067.67     46.74 o 
   7  11  14      395.27      367.55     24.10 o 
   8  11  14       22.30        6.22     24.42 o 
 -10  12  14        0.15        0.44      6.92 o 
  -9  12  14      313.13      353.67     30.57 o 
  -8  12  14      796.87      830.59     38.87 o 
  -7  12  14      178.14      152.07     12.07 o 
  -6  12  14       25.11       16.36      3.92 o 
  -5  12  14      128.80      126.44     22.50 o 
  -4  12  14     1675.68     1749.85     61.61 o 
  -3  12  14     2261.03     2565.63     68.51 o 
  -2  12  14      665.77      706.56     23.14 o 
  -1  12  14       67.51       61.14     10.10 o 
   0  12  14        0.09       13.19     13.30 o 
   1  12  14      200.98      177.53     17.78 o 
   2  12  14      757.65      676.52     25.79 o 
   3  12  14      412.37      446.89     20.18 o 
   4  12  14       20.17       15.25      5.68 o 
   5  12  14        3.59        8.59      6.47 o 
   6  12  14      202.71      172.18     16.97 o 
   7  12  14      731.48      735.19     37.58 o 
  -9  13  14      364.39      335.22     26.83 o 
  -8  13  14      140.65      146.49     13.29 o 
  -7  13  14        3.18        8.10      5.53 o 
  -6  13  14       40.18       31.21      5.38 o 
  -5  13  14      239.87      218.24     17.17 o 
  -4  13  14      304.59      216.64     18.59 o 
  -3  13  14       29.12       32.06      7.55 o 
  -2  13  14        0.11        5.73      4.11 o 
  -1  13  14       23.32        7.36      9.18 o 
   0  13  14      123.45       91.37     12.23 o 
   1  13  14      208.39      163.79     14.67 o 
   2  13  14      224.63      188.69     19.49 o 
   3  13  14       74.39       68.15      9.69 o 
   4  13  14       94.86       80.97      7.95 o 
   5  13  14       19.78       21.48      7.32 o 
   6  13  14        7.64       17.06      6.51 o 
   7  13  14       15.98        9.64      6.77 o 
  -9  14  14       97.85       79.14     19.68 o 
  -8  14  14      131.11      129.41     19.39 o 
  -7  14  14       21.80       15.79      8.06 o 
  -6  14  14        7.48        8.22      4.61 o 
  -5  14  14       18.37       19.57      9.31 o 
  -4  14  14       38.06       45.16      8.65 o 
  -3  14  14      358.20      320.31     16.62 o 
  -2  14  14      512.51      518.57     19.12 o 
  -1  14  14      449.18      497.65     22.09 o 
   0  14  14      304.07      332.40     19.89 o 
   1  14  14       23.26       17.53      7.61 o 
   2  14  14      336.05      326.50     23.14 o 
   3  14  14      158.42      156.54     14.01 o 
   4  14  14        0.31       11.13      7.23 o 
   5  14  14        2.25       15.57      6.10 o 
   6  14  14        2.59       12.44      5.87 o 
  -8  15  14       98.87       55.65     17.46 o 
  -7  15  14      432.87      455.09     30.51 o 
  -6  15  14       84.74       63.12     11.71 o 
  -5  15  14      315.82      300.00     17.65 o 
  -4  15  14      589.26      573.82     30.29 o 
  -3  15  14       23.63        8.77      7.77 o 
  -2  15  14      185.40      150.56     12.83 o 
  -1  15  14      284.10      289.82     20.09 o 
   0  15  14      829.91      799.08     26.99 o 
   1  15  14     1346.18     1538.59     52.54 o 
   2  15  14      276.57      274.58     18.73 o 
   3  15  14      136.15      105.78     12.43 o 
   4  15  14      334.59      330.53     27.09 o 
   5  15  14      163.23      157.97     16.71 o 
  -7  16  14      237.01      235.47     15.90 o 
  -6  16  14       47.34       43.67     11.79 o 
  -5  16  14       31.55       33.23      6.12 o 
  -4  16  14      268.25      240.57     21.00 o 
  -3  16  14     1112.76     1181.59     36.07 o 
  -2  16  14      925.81     1048.10     37.79 o 
  -1  16  14      515.75      506.84     26.60 o 
   0  16  14       38.26       26.11      7.70 o 
   1  16  14      541.73      454.56     29.06 o 
   2  16  14     1524.05     1701.10     48.14 o 
   3  16  14     1015.78     1068.20     38.47 o 
   4  16  14      195.74      152.27     19.85 o 
  -6  17  14      190.35      215.25     17.56 o 
  -5  17  14      304.53      338.90     19.86 o 
  -4  17  14      248.32      232.89     19.06 o 
  -3  17  14      179.10      143.27     13.91 o 
  -2  17  14        3.82       12.60     12.19 o 
  -1  17  14      258.89      232.54     20.31 o 
   0  17  14      925.88     1013.80     34.65 o 
   1  17  14      743.00      745.31     31.27 o 
   2  17  14      112.67       92.80     13.09 o 
   3  17  14       78.89       64.60     27.68 o 
  -4  18  14        8.38       10.29      6.06 o 
  -3  18  14        0.38       22.93     12.94 o 
  -2  18  14      186.79      163.67     20.75 o 
  -1  18  14       88.45       82.90     16.61 o 
   0  18  14       58.55       55.83     15.08 o 
   1  18  14      208.20      159.82     19.55 o 
   2  18  14      219.92      183.98     21.51 o 
 -12   1  15      389.74      382.08     26.33 o 
 -11   1  15      734.57      731.05     37.67 o 
 -10   1  15      471.58      414.31     19.43 o 
  -9   1  15      302.26      257.28     18.28 o 
  -8   1  15      143.22      123.40     10.46 o 
  -7   1  15      238.19      213.23     21.47 o 
  -6   1  15     1899.43     1959.06     38.22 o 
  -5   1  15     1242.48     1224.68     33.05 o 
  -4   1  15      543.40      490.53     15.89 o 
  -3   1  15      183.08      152.32      9.77 o 
  -2   1  15      359.86      376.09     17.02 o 
  -1   1  15     1051.58     1046.49     33.74 o 
   0   1  15     1048.24     1096.30     27.96 o 
   1   1  15      333.84      318.58     17.20 o 
   2   1  15       47.31       45.99      5.69 o 
   3   1  15      303.32      243.95     14.64 o 
   4   1  15     1728.93     1635.58     57.48 o 
   5   1  15     2611.48     2682.93     93.32 o 
   6   1  15      682.41      639.24     29.62 o 
   7   1  15       79.35      101.40     16.12 o 
   8   1  15        4.78       -0.35      6.90 o 
   9   1  15      233.61      208.47     24.84 o 
 -12   2  15      935.17      873.61     49.10 o 
 -11   2  15      100.94       68.60     15.32 o 
 -10   2  15      322.86      275.14     17.71 o 
  -9   2  15      936.54      965.86     23.51 o 
  -8   2  15     2169.71     2500.56     58.06 o 
  -7   2  15     3774.90     4106.86     79.13 o 
  -6   2  15     1109.64      997.52     31.62 o 
  -5   2  15       40.48       33.01      4.52 o 
  -4   2  15      737.40      723.88     23.13 o 
  -3   2  15     2083.48     2207.93     48.18 o 
  -2   2  15     3557.40     3915.82     82.08 o 
  -1   2  15     1033.73      976.44     53.14 o 
   0   2  15       74.78       48.25      9.45 o 
   1   2  15     1367.90     1422.65     48.23 o 
   2   2  15     1903.71     1983.38     73.48 o 
   3   2  15     2519.90     2585.29     72.81 o 
   4   2  15     1848.40     1958.67     68.23 o 
   5   2  15        8.34       10.26     12.99 o 
   6   2  15      510.86      522.39     34.64 o 
   7   2  15      885.71      963.21     35.48 o 
   8   2  15     1865.55     2284.46    131.06 o 
   9   2  15     1256.10     1387.56     56.23 o 
 -12   3  15      442.50      403.97     35.51 o 
 -11   3  15      962.98      981.08     57.60 o 
 -10   3  15      589.76      567.54     18.25 o 
  -9   3  15      131.22      118.75      8.85 o 
  -8   3  15       11.23        8.80     12.85 o 
  -7   3  15     1717.01     1736.73     70.79 o 
  -6   3  15     5537.41     6467.76    151.04 o 
  -5   3  15     4551.35     5118.30    107.50 o 
  -4   3  15     1076.99     1034.16     28.60 o 
  -3   3  15       24.72       21.40      3.93 o 
  -2   3  15     1782.80     1829.70     46.36 o 
  -1   3  15     8782.92     9197.82    288.48 o 
   0   3  15     7260.16     8514.99    166.75 o 
   1   3  15     1303.68     1348.83     46.17 o 
   2   3  15      341.22      275.70     14.00 o 
   3   3  15      149.18      108.95     10.72 o 
   4   3  15     3214.95     3656.67     92.03 o 
   5   3  15     4586.75     5501.61    156.41 o 
   6   3  15     1468.68     1578.26     54.41 o 
   7   3  15       82.88       62.36      9.68 o 
   8   3  15      133.32      112.44     19.31 o 
   9   3  15     1171.87     1336.78     54.57 o 
 -12   4  15      338.30      296.58     31.38 o 
 -11   4  15      128.54      110.75     24.30 o 
 -10   4  15       26.31       18.73      6.33 o 
  -9   4  15      275.23      285.03     15.02 o 
  -8   4  15      973.93     1074.90     28.57 o 
  -7   4  15     1069.05     1026.15     32.08 o 
  -6   4  15      662.26      666.14     27.63 o 
  -5   4  15       18.67       13.34      3.56 o 
  -4   4  15     2584.84     2650.40     73.84 o 
  -3   4  15     3045.60     3257.49     72.71 o 
  -2   4  15     2580.27     2511.04     71.07 o 
  -1   4  15     2502.84     2590.43     86.17 o 
   0   4  15      545.27      529.18     20.69 o 
   1   4  15        3.09        7.33      5.37 o 
   2   4  15      921.25      926.43     37.38 o 
   3   4  15     1847.10     1963.01     54.14 o 
   4   4  15     1186.20     1217.94     41.94 o 
   5   4  15      641.10      603.46     27.17 o 
   6   4  15       66.81       64.07      7.18 o 
   7   4  15      161.14      145.46     11.97 o 
   8   4  15      456.77      440.65     25.50 o 
   9   4  15      251.06      233.03     23.17 o 
 -12   5  15       19.23       34.03     12.75 o 
 -11   5  15       17.12       26.71      8.32 o 
 -10   5  15        0.84        9.45      3.67 o 
  -9   5  15       40.62       42.50      6.91 o 
  -8   5  15      374.17      380.26     24.16 o 
  -7   5  15      467.26      448.51     22.13 o 
  -6   5  15        9.39       14.85      5.62 o 
  -5   5  15      103.54       65.92      9.94 o 
  -4   5  15       61.73       47.59      6.87 o 
  -3   5  15      593.22      616.17     20.78 o 
  -2   5  15     1470.81     1451.71     39.81 o 
  -1   5  15      869.07      800.24     24.36 o 
   0   5  15       93.27       40.79      6.55 o 
   1   5  15      118.19       84.19      8.23 o 
   2   5  15       44.80       34.52      5.96 o 
   3   5  15      371.49      396.40     21.87 o 
   4   5  15       42.42       36.20      7.41 o 
   5   5  15      116.21      102.30     10.52 o 
   6   5  15      509.00      437.37     16.92 o 
   7   5  15       21.58       12.49      4.43 o 
   8   5  15      284.54      257.99     18.12 o 
   9   5  15      172.91      160.09     18.15 o 
 -11   6  15       10.26       19.65      9.87 o 
 -10   6  15      472.88      479.64     24.57 o 
  -9   6  15      368.86      380.62     17.11 o 
  -8   6  15      105.58      117.39     21.58 o 
  -7   6  15        1.78        5.47      5.81 o 
  -6   6  15      264.61      245.21     21.97 o 
  -5   6  15     1346.33     1336.98     58.05 o 
  -4   6  15      642.37      565.42     23.84 o 
  -3   6  15      480.83      375.90     17.21 o 
  -2   6  15     1721.00     1530.69     42.80 o 
  -1   6  15      518.28      436.79     15.37 o 
   0   6  15      444.74      421.61     16.52 o 
   1   6  15     1491.25     1492.05     37.50 o 
   2   6  15      449.42      364.87     20.21 o 
   3   6  15      596.75      600.80     25.57 o 
   4   6  15      180.41      160.41     15.30 o 
   5   6  15      439.59      450.02     22.66 o 
   6   6  15      576.94      550.29     18.46 o 
   7   6  15       20.16       22.67      6.77 o 
   8   6  15       33.22       23.67      5.57 o 
   9   6  15       23.94       18.67      6.21 o 
 -11   7  15     1168.07     1375.90     57.14 o 
 -10   7  15      683.34      714.85     33.95 o 
  -9   7  15      349.90      279.53     20.59 o 
  -8   7  15        0.07       20.27     10.33 o 
  -7   7  15      434.20      442.98     26.71 o 
  -6   7  15     1275.69     1416.23     47.50 o 
  -5   7  15     2200.61     2332.13     63.27 o 
  -4   7  15      886.79      858.08     37.79 o 
  -3   7  15      310.56      284.69     21.65 o 
  -2   7  15      231.13      160.76     18.22 o 
  -1   7  15     2830.09     2949.48     72.75 o 
   0   7  15     4529.90     5174.85    142.01 o 
   1   7  15     3151.38     3301.15     93.90 o 
   2   7  15      773.04      796.67     28.81 o 
   3   7  15        9.78        3.85      7.82 o 
   4   7  15      900.57      877.04     26.58 o 
   5   7  15     1417.30     1672.72     44.10 o 
   6   7  15      460.62      432.98     16.99 o 
   7   7  15       79.85       75.96     11.31 o 
   8   7  15        3.68       15.37      5.14 o 
   9   7  15       71.01       80.67     24.85 o 
 -11   8  15       31.80       27.09      8.68 o 
 -10   8  15      682.00      669.08     31.52 o 
  -9   8  15     1934.18     2067.20     61.18 o 
  -8   8  15     2709.22     3140.15     72.16 o 
  -7   8  15      775.93      805.48     39.54 o 
  -6   8  15       14.45       14.62      5.89 o 
  -5   8  15      145.31      138.79     15.09 o 
  -4   8  15     1630.03     1720.54     63.43 o 
  -3   8  15     3436.43     3817.56     96.50 o 
  -2   8  15     2255.04     2604.03     65.45 o 
  -1   8  15      757.55      713.29     30.17 o 
   1   8  15     2133.92     2120.86    106.42 o 
   2   8  15     5770.26     6657.60    280.93 o 
   3   8  15     3196.15     3609.54    107.16 o 
   4   8  15      167.65      149.76     15.76 o 
   5   8  15       55.13       47.74     11.57 o 
   6   8  15      738.88      758.68     28.80 o 
   7   8  15     1218.50     1325.79     40.54 o 
   8   8  15      575.79      566.08     25.46 o 
 -11   9  15      676.57      676.50     46.83 o 
 -10   9  15      728.11      677.58     39.68 o 
  -9   9  15      246.75      226.24     20.68 o 
  -8   9  15      264.08      242.22     17.16 o 
  -7   9  15      917.79      986.18     35.49 o 
  -6   9  15      694.33      656.96     24.15 o 
  -5   9  15     1387.97     1451.32     49.36 o 
  -4   9  15     1872.78     1887.10     59.62 o 
  -3   9  15      173.02      144.87     16.53 o 
  -2   9  15      163.78      174.48     15.47 o 
  -1   9  15      836.77      760.26     34.78 o 
   0   9  15     2092.78     2210.61     85.94 o 
   1   9  15     1751.10     1709.55     62.18 o 
   2   9  15       96.93       82.66     15.14 o 
   3   9  15     1092.65     1011.47     69.39 o 
   4   9  15     1377.65     1531.47     41.75 o 
   5   9  15      990.88     1039.95     28.88 o 
   6   9  15     1040.64     1207.02     41.47 o 
   7   9  15       89.12       41.66     10.79 o 
   8   9  15       85.06       70.70     14.40 o 
 -10  10  15        5.73       20.33      9.72 o 
  -9  10  15      133.97      106.25     24.64 o 
  -8  10  15      156.24      144.93     14.76 o 
  -7  10  15       26.79       13.68      5.71 o 
  -6  10  15        2.86       10.62      6.79 o 
  -5  10  15        0.28       12.02      6.38 o 
  -4  10  15      173.84      158.12     16.25 o 
  -3  10  15      372.69      292.66     24.60 o 
  -2  10  15      236.51      224.26     13.65 o 
  -1  10  15      240.92      221.16     13.71 o 
   0  10  15       40.30       30.73      9.28 o 
   1  10  15      271.91      235.51     19.25 o 
   2  10  15     1053.26     1106.11     39.70 o 
   3  10  15      421.33      391.59     24.43 o 
   4  10  15        0.39       10.59      9.80 o 
   5  10  15       71.08       63.82     20.64 o 
   6  10  15      189.60      150.39     12.33 o 
   7  10  15      418.56      433.38     38.40 o 
 -10  11  15       33.38       26.92     10.66 o 
  -9  11  15       38.76       47.16     12.15 o 
  -8  11  15      111.47      143.52     15.23 o 
  -7  11  15        4.99       15.55     12.49 o 
  -6  11  15      365.15      286.65     16.90 o 
  -5  11  15      645.55      606.40     24.23 o 
  -4  11  15      462.72      463.66     28.68 o 
  -3  11  15       90.12       84.88     14.52 o 
  -2  11  15       15.95       15.03      6.32 o 
  -1  11  15       51.74       35.46      8.34 o 
   0  11  15        0.12        9.80      7.65 o 
   1  11  15        4.85        4.88     10.08 o 
   2  11  15        1.66       12.39      5.60 o 
   3  11  15       19.82       11.13      6.20 o 
   4  11  15        0.22        8.11      6.93 o 
   5  11  15      139.72      135.84     13.63 o 
   6  11  15      268.78      229.84     18.48 o 
   7  11  15       99.76       83.98     17.05 o 
  -9  12  15      436.39      396.58     32.75 o 
  -8  12  15      656.72      639.02     33.57 o 
  -7  12  15      321.44      348.09     26.18 o 
  -6  12  15        7.82       12.58      6.47 o 
  -5  12  15      336.84      269.68     19.06 o 
  -4  12  15     1622.56     1552.18     43.60 o 
  -3  12  15     1637.56     1718.07     56.53 o 
  -2  12  15      415.56      390.81     21.33 o 
  -1  12  15        6.76       20.94      6.82 o 
   0  12  15      115.52       95.21     10.65 o 
   1  12  15      434.02      365.37     21.35 o 
   2  12  15      628.88      677.08     26.44 o 
   3  12  15      284.66      270.61     19.30 o 
   4  12  15       37.41       28.22      9.32 o 
   5  12  15        4.82        8.90      6.58 o 
   6  12  15       30.55       26.31     10.97 o 
  -8  13  15       38.12       29.02      9.07 o 
  -7  13  15      203.18      194.13     17.22 o 
  -6  13  15      817.71      859.31     39.24 o 
  -5  13  15     2090.73     2414.43     76.58 o 
  -4  13  15     1513.71     1656.46     56.47 o 
  -3  13  15        4.09       12.38      5.48 o 
  -2  13  15      852.76      847.91     26.28 o 
  -1  13  15     1509.22     1745.04     46.60 o 
   0  13  15     1967.98     2304.51     90.39 o 
   1  13  15     1573.23     1690.06     56.17 o 
   2  13  15      307.69      284.62     23.21 o 
   3  13  15       10.32       17.85      8.06 o 
   4  13  15      210.68      196.97     15.07 o 
   5  13  15      441.67      486.04     24.10 o 
   6  13  15      737.99      869.21     47.93 o 
  -8  14  15      675.93      737.26     45.33 o 
  -7  14  15      123.44      112.34     14.84 o 
  -6  14  15        1.05       10.20      5.74 o 
  -5  14  15      250.06      211.39     17.33 o 
  -4  14  15     1943.04     2202.09     65.64 o 
  -3  14  15     2146.32     2449.90     85.18 o 
  -2  14  15      320.90      316.70     19.25 o 
  -1  14  15       41.22       27.46      7.99 o 
   0  14  15      438.59      406.46     29.32 o 
   1  14  15     1077.92     1134.50     39.04 o 
   2  14  15     1284.21     1522.86     48.66 o 
   3  14  15      489.19      512.02     28.34 o 
   4  14  15       71.58       65.33     14.37 o 
   5  14  15        8.96       35.84     15.19 o 
  -7  15  15       10.00       30.35     11.09 o 
  -6  15  15      141.66      126.79     14.95 o 
  -5  15  15      514.13      507.42     25.15 o 
  -4  15  15      351.19      319.66     23.56 o 
  -3  15  15       11.12       12.06      4.22 o 
  -2  15  15       75.25       84.55     22.87 o 
  -1  15  15      260.39      235.53     17.93 o 
   0  15  15      256.65      225.52     18.08 o 
   1  15  15       88.27       59.01     13.40 o 
   2  15  15        0.51       18.50     13.13 o 
   3  15  15      103.53       72.74     15.72 o 
   4  15  15      182.56      201.82     17.11 o 
  -6  16  15       11.45       14.86      6.84 o 
  -5  16  15       65.91       56.84     14.37 o 
  -4  16  15       21.95       24.99     10.32 o 
  -3  16  15        1.90       11.18      5.33 o 
  -1  16  15       91.34       79.06     13.03 o 
   0  16  15      332.80      344.28     20.94 o 
   1  16  15       55.18       54.23     12.49 o 
   2  16  15       66.68       22.41     16.73 o 
   3  16  15       70.56       36.46      9.28 o 
  -4  17  15       70.50       47.52     12.69 o 
  -3  17  15       60.40       48.71     12.61 o 
  -2  17  15      169.41      160.77     19.43 o 
  -1  17  15       89.97      113.52     18.46 o 
   0  17  15      230.32      234.80     17.36 o 
   1  17  15      329.79      332.53     19.78 o 
 -11   0  16      105.68       14.40     13.82 o 
 -10   0  16      420.91      354.58     31.71 o 
  -9   0  16     1560.64     1739.82    124.80 o 
  -8   0  16     3749.00     4355.34    133.99 o 
  -7   0  16     3474.92     3775.61    109.53 o 
  -6   0  16      738.65      624.34     47.27 o 
  -5   0  16        0.93        9.14      3.29 o 
  -4   0  16      665.01      667.02     37.75 o 
  -3   0  16     5639.58     6257.40    241.73 o 
  -2   0  16     9735.59    11150.92    216.90 o 
  -1   0  16     5640.82     6034.97    193.56 o 
   0   0  16      310.48      377.29     39.41 o 
   1   0  16      524.28      568.47     46.56 o 
   2   0  16     1280.55     1370.36     53.36 o 
   3   0  16     2492.91     2997.13    133.71 o 
   4   0  16      905.36      929.99     48.23 o 
   5   0  16      428.65      411.82     47.45 o 
   6   0  16     1233.56     1354.16     67.13 o 
   7   0  16      875.42     1001.62     61.51 o 
   8   0  16      778.74      787.97    236.89 o 
   9   0  16      408.85      401.09     39.80 o 
 -11   1  16     1522.20     1636.22     58.43 o 
 -10   1  16      390.61      352.53     30.33 o 
  -9   1  16        6.27       11.44      5.96 o 
  -8   1  16      153.12      141.48     13.76 o 
  -7   1  16     1355.24     1368.88     31.96 o 
  -6   1  16     2874.74     3153.08     56.81 o 
  -5   1  16     1781.09     1830.72     48.98 o 
  -4   1  16      586.98      558.41     20.96 o 
  -3   1  16       41.59       23.38      7.06 o 
  -2   1  16      279.81      238.83     11.82 o 
  -1   1  16     2809.34     2970.94     67.57 o 
   0   1  16     4308.31     4913.47    163.46 o 
   1   1  16     1569.18     1681.71     62.47 o 
   2   1  16        6.01        7.87      5.12 o 
   3   1  16     1038.97      997.55     35.06 o 
   4   1  16     3159.67     3451.35    124.07 o 
   5   1  16     1903.45     2155.17     86.07 o 
   6   1  16      131.09      126.52     29.68 o 
   7   1  16       39.92       39.50     19.14 o 
   8   1  16      255.82      218.80     26.81 o 
   9   1  16      597.43      620.93     43.99 o 
 -11   2  16       96.08       46.71     18.72 o 
 -10   2  16       30.07       22.16      7.85 o 
  -9   2  16      396.65      400.61     15.13 o 
  -8   2  16      418.28      404.00     14.25 o 
  -7   2  16      328.06      309.96     13.44 o 
  -6   2  16      193.08      184.14     13.09 o 
  -5   2  16       20.75       21.17      6.95 o 
  -4   2  16       43.73       33.29      9.15 o 
  -3   2  16      331.94      258.34     12.55 o 
  -2   2  16      893.91      793.18     37.01 o 
  -1   2  16      478.60      423.48     21.85 o 
   0   2  16       55.75       59.36     13.76 o 
   1   2  16      884.45      832.51     36.58 o 
   2   2  16     2196.48     2538.87     65.36 o 
   3   2  16     1882.32     1949.66     82.72 o 
   4   2  16      554.90      515.35     23.87 o 
   5   2  16       29.18       36.21      8.57 o 
   6   2  16       42.53       54.89     12.09 o 
   7   2  16       12.95        1.12      5.14 o 
   8   2  16        0.13        5.79      6.71 o 
 -11   3  16      100.24       82.05     21.80 o 
 -10   3  16      103.61       89.09     13.04 o 
  -9   3  16      277.01      258.57     17.86 o 
  -8   3  16      396.03      419.14     14.69 o 
  -7   3  16       71.06       46.12      9.41 o 
  -6   3  16     1027.22      973.73     27.09 o 
  -5   3  16     1018.64     1016.81     27.88 o 
  -4   3  16      547.83      532.61     19.97 o 
  -3   3  16      188.46      152.51      9.94 o 
  -2   3  16       16.21        8.74      3.88 o 
  -1   3  16       20.46       13.25     16.30 o 
   0   3  16        0.11       74.00     22.79 o 
   1   3  16       35.14       31.92      7.70 o 
   2   3  16       92.92       96.29     11.51 o 
   3   3  16      470.07      455.22     27.54 o 
   4   3  16       39.45       65.93     31.06 o 
   5   3  16        2.61        7.58      4.78 o 
   6   3  16        0.30       18.49      7.03 o 
   7   3  16       55.72       48.17     14.64 o 
   8   3  16       99.66      136.01     17.34 o 
 -11   4  16        2.58       18.35      7.41 o 
 -10   4  16      446.01      418.81     26.27 o 
  -9   4  16      582.10      554.33     21.92 o 
  -8   4  16     1171.24     1218.40     41.49 o 
  -7   4  16     2314.35     2619.94     83.71 o 
  -6   4  16      479.64      439.86     18.01 o 
  -5   4  16      155.49      122.15     10.87 o 
  -4   4  16      550.76      456.60     21.14 o 
  -3   4  16     1148.39     1075.91     33.33 o 
  -2   4  16     1706.19     1796.42     57.84 o 
  -1   4  16      411.22      366.42     20.30 o 
   0   4  16      492.72      482.00     21.23 o 
   1   4  16      745.65      712.95     33.00 o 
   2   4  16      385.57      368.77     23.49 o 
   3   4  16     1408.31     1512.67     48.64 o 
   4   4  16     1296.10     1374.91     78.39 o 
   5   4  16       68.78       38.89      4.23 o 
   6   4  16       53.00       26.65      7.22 o 
   7   4  16       96.25       88.93     11.64 o 
   8   4  16      342.94      309.42     34.46 o 
 -11   5  16     1342.27     1389.44     64.63 o 
 -10   5  16     1292.50     1410.80     40.57 o 
  -9   5  16      767.95      749.43     35.15 o 
  -8   5  16      120.54       87.87      8.63 o 
  -7   5  16      607.38      603.01     36.45 o 
  -6   5  16     3959.74     4600.41    132.93 o 
  -5   5  16     3807.12     4381.71     94.24 o 
  -4   5  16      828.57      840.75     30.75 o 
  -3   5  16       12.30        7.62      4.14 o 
  -2   5  16     1834.03     1783.35     51.21 o 
  -1   5  16     4380.79     4705.83    111.43 o 
   0   5  16     2963.05     3219.08     78.07 o 
   1   5  16      789.09      828.31     34.51 o 
   2   5  16       88.90       54.37      8.98 o 
   3   5  16       33.60       29.31      8.84 o 
   4   5  16      958.66      950.38     34.93 o 
   5   5  16     1364.72     1477.88     33.76 o 
   6   5  16      509.87      498.56     18.01 o 
   7   5  16      142.13      131.85     12.12 o 
   8   5  16        9.93       13.15      6.11 o 
 -11   6  16        2.11       22.62     15.84 o 
 -10   6  16       87.13       77.16     17.17 o 
  -9   6  16      711.94      712.10     34.25 o 
  -8   6  16     1675.62     1892.53     61.25 o 
  -7   6  16      595.53      573.12     24.57 o 
  -6   6  16       76.82       45.22      9.36 o 
  -5   6  16      515.03      481.09     22.19 o 
  -4   6  16     3244.87     3645.69     93.11 o 
  -3   6  16     4596.91     5330.31    131.42 o 
  -2   6  16     3104.74     3095.52     79.92 o 
  -1   6  16      515.57      431.06     23.40 o 
   0   6  16       14.08       13.83      9.04 o 
   1   6  16     1213.70     1201.41     42.20 o 
   2   6  16     2785.73     3090.02     91.83 o 
   3   6  16     1720.11     1806.41     51.62 o 
   4   6  16      558.28      550.09     18.42 o 
   5   6  16        0.65        4.60      5.60 o 
   6   6  16      376.06      358.61     17.12 o 
   7   6  16     1073.65     1104.38     30.67 o 
   8   6  16     1052.75     1086.65     40.47 o 
 -10   7  16      110.31       95.07     12.88 o 
  -9   7  16       28.36       17.26      5.68 o 
  -8   7  16      371.03      348.15     23.54 o 
  -7   7  16     1005.03     1040.74     31.81 o 
  -6   7  16      690.68      657.90     30.02 o 
  -5   7  16     1217.08     1143.50     41.55 o 
  -4   7  16      447.73      375.18     24.22 o 
  -3   7  16      544.32      534.70     46.68 o 
  -2   7  16     1888.74     1942.97     68.91 o 
  -1   7  16     1117.50     1111.25     34.42 o 
   0   7  16      604.97      594.00     34.62 o 
   1   7  16      102.88       70.79     12.64 o 
   2   7  16      375.99      371.23     22.88 o 
   3   7  16     1587.73     1657.47     56.35 o 
   4   7  16      629.78      627.33     23.80 o 
   5   7  16      398.08      421.88     28.06 o 
   6   7  16      443.22      433.56     23.54 o 
   7   7  16        7.15       15.60      5.64 o 
   8   7  16      455.58      441.72     21.55 o 
 -10   8  16       13.48       16.70     17.03 o 
  -9   8  16        0.02        8.65      5.74 o 
  -8   8  16        0.04       18.37     11.21 o 
  -7   8  16       16.55       21.47      8.57 o 
  -6   8  16       16.04       13.97      6.26 o 
  -5   8  16      142.05      108.30     20.51 o 
  -4   8  16       10.62       17.24      6.81 o 
  -3   8  16       27.85       29.11     13.90 o 
  -2   8  16      186.64      164.68     16.95 o 
  -1   8  16      154.52      172.12     17.81 o 
   0   8  16       30.04       12.17      8.29 o 
   1   8  16       47.54       49.04     10.84 o 
   2   8  16      185.99      150.21     15.59 o 
   3   8  16       11.84        6.96      5.71 o 
   4   8  16       70.99       66.97      9.47 o 
   5   8  16        8.91       25.04      7.38 o 
   6   8  16       34.41       15.33      9.89 o 
   7   8  16      209.15      162.97     15.98 o 
 -10   9  16      278.89      257.66     18.32 o 
  -9   9  16      113.00      112.33     15.01 o 
  -8   9  16       14.91       16.06      7.99 o 
  -7   9  16      119.78       85.79      8.40 o 
  -6   9  16      573.52      609.43     39.31 o 
  -5   9  16      814.70      809.19     28.87 o 
  -4   9  16     1015.56      996.79     44.79 o 
  -3   9  16      514.09      540.34     24.56 o 
  -2   9  16       34.21       17.75      6.22 o 
  -1   9  16       60.22       32.45      7.61 o 
   0   9  16      313.16      317.92     21.61 o 
   1   9  16      653.45      651.52     25.17 o 
   2   9  16      602.69      640.20     24.49 o 
   3   9  16      215.36      191.18     16.50 o 
   4   9  16        4.36        7.92      4.02 o 
   5   9  16      159.45      115.11     13.34 o 
   6   9  16      171.59      156.69     13.19 o 
   7   9  16      113.07      108.69     16.85 o 
  -9  10  16     1033.91     1016.42     36.34 o 
  -8  10  16     1401.14     1606.24     46.62 o 
  -7  10  16      551.95      545.86     27.65 o 
  -6  10  16        0.43       16.95      8.86 o 
  -5  10  16      465.08      412.88     20.75 o 
  -4  10  16     1778.28     1785.67     46.99 o 
  -3  10  16     1896.95     2044.18     67.87 o 
  -2  10  16      641.27      691.59     22.08 o 
  -1  10  16       23.01        7.31      5.85 o 
   0  10  16      165.96      165.77     16.54 o 
   1  10  16     1132.42     1153.59     33.72 o 
   2  10  16     2093.14     2281.77     57.59 o 
   3  10  16      904.35      964.38     30.58 o 
   4  10  16       58.21       62.90     12.75 o 
   5  10  16       12.96       21.10      7.97 o 
   6  10  16      361.96      326.51     19.19 o 
   7  10  16      707.13      702.20     48.36 o 
  -9  11  16      362.74      323.78     18.21 o 
  -8  11  16       13.19        8.97      8.55 o 
  -7  11  16      432.67      473.19     33.83 o 
  -6  11  16      535.83      558.76     27.78 o 
  -5  11  16     1149.66     1208.35     42.93 o 
  -4  11  16      467.61      471.09     22.35 o 
  -3  11  16       49.09       27.44      6.07 o 
  -2  11  16      733.79      718.52     23.89 o 
  -1  11  16     1072.92     1205.70     42.93 o 
   0  11  16     1295.15     1490.59     47.92 o 
   1  11  16      949.22      966.48     52.96 o 
   2  11  16       21.72       30.14     10.24 o 
   3  11  16      305.04      276.24     21.45 o 
   4  11  16      494.29      511.69     27.73 o 
   5  11  16      861.94      970.09     34.43 o 
   6  11  16      896.53      969.60     39.48 o 
  -8  12  16      528.57      537.95     41.72 o 
  -7  12  16       33.84       16.69      6.85 o 
  -6  12  16       60.55       64.80     11.04 o 
  -5  12  16      656.14      715.32     34.28 o 
  -4  12  16     2199.68     2625.13     58.47 o 
  -3  12  16     1215.54     1300.84     47.52 o 
  -2  12  16       15.70       13.70      5.89 o 
  -1  12  16      316.09      339.30     24.01 o 
   0  12  16      733.47      748.19     25.67 o 
   1  12  16     1387.93     1524.83     51.55 o 
   2  12  16     1301.89     1419.21     91.10 o 
   3  12  16      339.13      362.36     24.57 o 
   4  12  16        3.61       15.75      6.13 o 
   5  12  16      143.78      135.92     14.56 o 
  -8  13  16        1.32       26.95      9.54 o 
  -7  13  16       88.82       60.47     14.46 o 
  -6  13  16       31.80        6.64      4.72 o 
  -5  13  16       24.93       17.90     10.77 o 
  -4  13  16        0.28       18.76      9.77 o 
  -3  13  16       42.10       44.80     12.36 o 
  -2  13  16       45.70       23.11      8.86 o 
  -1  13  16       40.93       28.60      8.84 o 
   0  13  16        8.76       12.78      6.32 o 
   1  13  16        5.12        5.61      5.40 o 
   2  13  16       13.61       10.01     10.10 o 
   3  13  16       62.95       43.84     12.32 o 
   4  13  16       55.14       39.80     11.22 o 
   5  13  16       34.01       15.45     12.36 o 
  -7  14  16        4.80       12.37      5.51 o 
  -6  14  16      104.88      109.46     14.77 o 
  -5  14  16      257.28      230.92     26.36 o 
  -4  14  16       95.27       72.57     10.09 o 
  -3  14  16       13.57        6.54     10.38 o 
  -2  14  16      163.06      145.78     13.91 o 
  -1  14  16      404.87      461.64     33.78 o 
   0  14  16      297.14      247.66     20.62 o 
   1  14  16        0.05       25.07     10.20 o 
   2  14  16      136.26      105.10     13.59 o 
   3  14  16       68.79       52.65     12.80 o 
   4  14  16       41.25       27.63      8.81 o 
  -5  15  16      331.76      334.72     18.27 o 
  -4  15  16      270.24      246.16     24.46 o 
  -3  15  16       21.15       23.44     10.36 o 
  -2  15  16      294.96      240.81     23.87 o 
  -1  15  16      478.48      535.20     25.98 o 
   0  15  16      748.66      828.99     39.12 o 
   1  15  16      587.59      651.48     28.85 o 
   2  15  16        0.01       10.48      4.72 o 
   3  15  16      629.00      620.44     35.27 o 
  -4  16  16      286.69      277.05     17.54 o 
  -3  16  16      669.56      663.52     38.64 o 
  -2  16  16      401.99      423.88     22.47 o 
  -1  16  16       70.16       52.74     11.93 o 
   0  16  16       58.60       37.47     11.49 o 
   1  16  16      636.77      664.18     37.81 o 
 -11   1  17      377.03      397.41     46.10 o 
 -10   1  17      182.57      161.28     15.29 o 
  -9   1  17      144.45      123.01      9.83 o 
  -8   1  17        8.77        8.89      5.71 o 
  -7   1  17      285.84      246.27     11.73 o 
  -6   1  17      851.76      814.65     23.01 o 
  -5   1  17      489.62      438.39     16.06 o 
  -4   1  17       33.09       20.73      5.50 o 
  -3   1  17        0.27        1.58      2.99 o 
  -2   1  17      361.85      329.36     19.31 o 
  -1   1  17     1050.62     1003.60     30.00 o 
   0   1  17      484.88      496.18     50.02 o 
   1   1  17       87.84       62.38     13.10 o 
   2   1  17       27.14       13.24      5.12 o 
   3   1  17       21.59       17.00      8.55 o 
   4   1  17      362.78      352.91     23.32 o 
   5   1  17      197.94      192.44     17.92 o 
   6   1  17        0.43       18.81      7.48 o 
   7   1  17        7.17       -0.24      7.18 o 
   8   1  17       39.95       13.90      7.18 o 
 -11   2  17       22.52        5.62      6.38 o 
 -10   2  17      226.40      207.31     22.42 o 
  -9   2  17      563.17      544.58     22.40 o 
  -8   2  17     1835.26     1998.19     48.45 o 
  -7   2  17     2061.76     2195.24     36.89 o 
  -6   2  17      285.83      235.06     15.71 o 
  -5   2  17      183.56      138.19     10.33 o 
  -4   2  17      976.98      967.53     22.42 o 
  -3   2  17     1796.79     1853.28     49.46 o 
  -2   2  17     2490.30     2492.23     57.05 o 
  -1   2  17      542.98      464.91     24.22 o 
   0   2  17      195.21      181.77     20.57 o 
   1   2  17      485.07      397.58     31.64 o 
   2   2  17      385.92      371.46     19.33 o 
   3   2  17      632.57      645.47     22.57 o 
   4   2  17      249.18      236.86     21.56 o 
   5   2  17       58.35       36.71      9.74 o 
   6   2  17      222.18      249.89     21.97 o 
   7   2  17      125.56      107.04     16.74 o 
   8   2  17      220.93      216.23     20.80 o 
 -11   3  17      903.84      910.31     46.24 o 
 -10   3  17      471.96      433.90     21.89 o 
  -9   3  17       38.24       30.69      6.35 o 
  -8   3  17       75.74       49.81      8.29 o 
  -7   3  17     1722.61     1763.00     59.94 o 
  -6   3  17     3678.00     4058.81    139.56 o 
  -5   3  17     2302.61     2469.09     64.28 o 
  -4   3  17      436.06      388.55     14.38 o 
  -3   3  17      153.65      120.80     10.45 o 
  -2   3  17     1645.82     1626.34     75.99 o 
  -1   3  17     2814.28     3196.56     80.01 o 
   0   3  17     1490.83     1548.13     66.43 o 
   1   3  17       60.22       28.99     13.39 o 
   2   3  17       36.78       39.22      7.69 o 
   3   3  17      476.01      486.98     22.79 o 
   4   3  17     1751.15     1933.85     47.29 o 
   5   3  17     1298.99     1468.30     59.62 o 
   6   3  17      143.94      173.62     18.10 o 
   7   3  17        2.45        5.54      6.70 o 
   8   3  17      106.36       65.79     28.81 o 
 -10   4  17        8.74       10.12      4.68 o 
  -9   4  17      313.47      306.75     25.78 o 
  -8   4  17      682.96      663.83     19.81 o 
  -7   4  17      681.33      578.12     19.30 o 
  -6   4  17      106.95       89.51     11.14 o 
  -5   4  17      248.00      220.89     16.59 o 
  -4   4  17      962.42      941.80     27.13 o 
  -3   4  17     1044.25     1012.43     33.09 o 
  -2   4  17      378.83      344.30     25.58 o 
  -1   4  17       10.20        4.92      4.23 o 
   0   4  17      179.21      145.37     14.15 o 
   1   4  17      809.89      810.63     21.48 o 
   2   4  17      581.51      576.35     20.52 o 
   3   4  17      194.91      188.50     15.62 o 
   4   4  17       36.50       21.71      7.77 o 
   5   4  17        2.79       10.28      5.98 o 
   6   4  17       73.48       51.62     12.21 o 
   7   4  17      251.66      230.13     27.61 o 
 -10   5  17       19.48       17.04      8.96 o 
  -9   5  17        1.61       11.53      7.76 o 
  -8   5  17      415.19      405.17     22.30 o 
  -7   5  17      384.15      368.72     22.18 o 
  -6   5  17      140.86      125.16     10.87 o 
  -5   5  17      146.02      101.94      9.93 o 
  -4   5  17       55.76       51.89      9.84 o 
  -3   5  17     1488.58     1581.19     52.85 o 
  -2   5  17     2583.74     2713.05     81.75 o 
  -1   5  17      920.82      903.04     27.15 o 
   0   5  17       66.36       60.43     11.71 o 
   1   5  17        1.91        5.99      4.00 o 
   2   5  17      393.79      391.66     19.95 o 
   3   5  17      735.31      779.33     22.64 o 
   4   5  17      174.03      140.39     10.40 o 
   5   5  17       66.21       35.70      8.36 o 
   6   5  17       57.94       63.79      8.58 o 
   7   5  17       67.48       58.32     11.95 o 
 -10   6  17      288.62      270.90     16.81 o 
  -9   6  17      198.48      201.84     17.84 o 
  -8   6  17       85.64       69.65     12.99 o 
  -7   6  17      110.68      125.83     15.24 o 
  -6   6  17        2.61        7.97      6.26 o 
  -5   6  17       89.54      108.27     12.33 o 
  -4   6  17        7.65        2.42      6.05 o 
  -3   6  17      116.61       76.09     13.37 o 
  -2   6  17      853.64      753.01     26.58 o 
  -1   6  17      430.24      391.37     21.07 o 
   0   6  17       34.36       31.42      8.60 o 
   1   6  17      249.26      235.79     21.18 o 
   2   6  17      125.38      129.67     11.80 o 
   3   6  17      442.78      434.78     19.48 o 
   4   6  17      160.79      150.69     12.83 o 
   5   6  17      122.02       97.82     12.71 o 
   6   6  17       72.61       58.28     11.92 o 
   7   6  17        0.04       25.49      9.76 o 
 -10   7  17      343.26      351.10     18.30 o 
  -9   7  17      137.51       96.81     14.01 o 
  -8   7  17       36.83       23.70     11.36 o 
  -7   7  17       66.02       64.17      7.17 o 
  -6   7  17      388.24      397.61     19.17 o 
  -5   7  17      499.93      485.45     24.57 o 
  -4   7  17      419.85      418.91     25.28 o 
  -3   7  17      397.69      353.25     22.49 o 
  -1   7  17      601.36      545.30     21.41 o 
   0   7  17     1240.09     1244.45     52.87 o 
   1   7  17     1466.43     1544.98     53.81 o 
   2   7  17      804.78      914.52     32.66 o 
   3   7  17       47.13       27.73      9.68 o 
   4   7  17      207.80      169.66     14.56 o 
   5   7  17      197.16      193.41     12.95 o 
   6   7  17       64.13       50.44     10.53 o 
   7   7  17       32.20       20.83      8.67 o 
  -9   8  17     1061.47     1142.97     42.70 o 
  -8   8  17      827.77      905.04     31.29 o 
  -7   8  17       96.56       83.33     11.69 o 
  -6   8  17       92.50       85.42      9.58 o 
  -5   8  17      329.63      330.19     19.35 o 
  -4   8  17      989.59     1030.89     32.51 o 
  -3   8  17     1570.94     1764.88     70.20 o 
  -2   8  17      797.79      851.10     39.45 o 
  -1   8  17       53.11       29.68      7.22 o 
   0   8  17      294.09      235.49     20.69 o 
   1   8  17     2010.84     2114.73     52.32 o 
   2   8  17     2820.24     3201.82     74.17 o
[truncated: 28,603 more chars]
